# Supplementary material for: Spatial variations and determinants of malnutrition among under-five children in Nigeria: A population-based cross-sectional study
Source: PLoS One. 2023 Apr 11;18(4):e0284270. doi: 10.1371/journal.pone.0284270 (PMC10089328; doi:10.1371/journal.pone.0284270)
Supplement: S1 Data — (CSV) [file pone.0284270.s001.csv]

V005	wealth	working	mother_age	breastfeed	SSTATE	region	HV005	child_age	size	bmi2	bmi	residence	mother_edu	sex	birthorder	newspaper	radio	tv	media	water	toilet	vitamin	fever	cough	diarrhea	stunted	undweight	wasting	state	state2	ciaf
1335530	5	1	27	0	180	1	1368354	30	2	27.8799991607666	2	1	2	0	1	0	0	1	1	1	1	0	0	1	1	1	0	0	9	9	1
1335530	5	1	32	0	180	1	1368354	21	2	26.7900009155273	2	1	2	1	1	0	1	1	1	1	1	1	0	1	0	0	0	0	9	9	0
1335530	5	1	35	0	180	1	1368354	23	2	20.75	0	1	2	1	2	1	1	1	1	1	1	1	0	0	1	0	0	0	9	9	0
1335530	5	1	20	1	180	1	1368354	11	2	24.1800003051758	0	1	2	0	1	0	1	1	1	1	1	1	0	0	0	1	1	0	9	9	1
1335530	5	0	26	0	180	1	1368354	17	2	26.5900001525879	2	1	2	1	1	1	1	1	1	1	1	1	0	0	0	0	0	0	9	9	0
1335530	5	1	24	0	180	1	1368354	59	2	19.6700000762939	0	1	2	0	1	1	1	1	1	1	1	0	0	0	0	0	0	0	9	9	0
1335530	5	1	24	0	180	1	1368354	19	2	19.6700000762939	0	1	2	1	2	1	1	1	1	1	1	1	0	0	0	0	0	0	9	9	0
2726707	5	0	26	1	180	1	2793723	45	2	26.0100002288818	2	1	2	0	1	0	1	1	1	1	1	1	0	0	0	0	0	0	9	9	0
2726707	5	0	26	1	180	1	2793723	5	2	26.0100002288818	2	1	2	0	2	0	1	1	1	1	1	0	0	0	0	0	0	0	9	9	0
2726707	5	1	26	0	180	1	2793723	54	2	27.3999996185303	2	1	2	1	1	0	1	1	1	1	1	1	0	0	0	0	0	0	9	9	0
2726707	5	1	26	0	180	1	2793723	25	2	27.3999996185303	2	1	2	0	2	0	1	1	1	1	1	1	0	0	0	0	0	0	9	9	0
2726707	4	1	27	1	180	1	2793723	50	2	25.4300003051758	2	1	2	1	1	0	1	1	1	1	1	0	0	0	0	0	0	0	9	9	0
2726707	4	0	25	0	180	1	2793723	54	0	20	0	1	2	1	1	0	1	1	1	1	1	1	0	0	0	0	0	0	9	9	0
2726707	4	0	25	0	180	1	2793723	30	2	20	0	1	2	1	2	0	1	1	1	1	1	1	0	0	0	0	0	0	9	9	0
2726707	4	1	26	1	180	1	2793723	39	2	21.7600002288818	0	1	2	0	2	0	1	1	1	1	1	1	0	0	0	0	0	0	9	9	0
2726707	4	1	26	1	180	1	2793723	15	2	21.7600002288818	0	1	2	0	2	0	1	1	1	1	1	1	0	0	1	0	0	0	9	9	0
1283143	5	1	33	0	180	1	1314679	56	2	25.2399997711182	2	1	0	0	2	0	0	1	1	1	1	0	0	0	0	0	0	0	9	9	0
1283143	5	1	33	0	180	1	1314679	39	2	25.2399997711182	2	1	0	1	2	0	0	1	1	1	1	0	0	0	0	0	0	0	9	9	0
1283143	5	1	33	0	180	1	1314679	14	2	25.2399997711182	2	1	0	1	3	0	0	1	1	1	1	0	0	0	0	0	0	0	9	9	0
1283143	3	0	25	1	180	1	1314679	5	2	24.5599994659424	0	1	2	1	1	1	0	1	1	1	1	1	0	0	0	0	0	0	9	9	0
1283143	4	1	33	0	180	1	1314679	39	2	21.5499992370605	0	1	1	1	3	0	0	1	1	1	1	1	0	0	0	0	0	0	9	9	0
1283143	4	0	33	0	180	1	1314679	53	2	31.4300003051758	2	1	2	0	2	0	1	1	1	1	1	0	0	0	0	0	0	0	9	9	0
1283143	5	1	28	0	180	1	1314679	18	2	27.0400009155273	2	1	2	0	3	0	0	1	1	1	1	1	0	0	0	0	0	0	9	9	0
565665	5	0	33	1	180	1	579567	6	2	20.6499996185303	0	1	2	1	1	0	0	1	1	0	1	0	0	0	0	0	0	0	9	9	0
565665	5	1	24	0	180	1	579567	22	2	19.2299995422363	0	1	2	1	2	0	0	1	1	1	1	0	0	0	0	0	0	0	9	9	0
565665	4	1	22	0	180	1	579567	19	2	23.1299991607666	0	1	2	1	1	0	1	1	1	1	1	0	0	0	0	0	0	0	9	9	0
565665	2	1	21	0	180	1	579567	34	2	28.3400001525879	2	1	2	1	2	0	0	0	0	1	0	1	0	0	0	1	1	0	9	9	1
565665	4	1	30	1	180	1	579567	43	2	29.7700004577637	2	1	2	1	2	0	1	1	1	1	1	1	0	0	0	0	0	0	9	9	0
565665	4	1	30	1	180	1	579567	12	2	29.7700004577637	2	1	2	0	3	0	1	1	1	1	1	1	0	0	1	0	0	0	9	9	0
1491863	3	1	39	0	180	1	1528529	33	0	21.5599994659424	0	1	2	1	3	0	0	0	0	1	0	1	0	1	0	0	0	0	9	9	0
1491863	4	1	18	1	180	1	1528529	4	2	20.2600002288818	0	1	2	0	1	0	1	1	1	1	1	1	0	0	0	0	0	0	9	9	0
1491863	4	1	23	1	180	1	1528529	39	2	25.3600006103516	2	1	2	1	2	0	1	1	1	1	1	1	0	0	0	0	0	0	9	9	0
1491863	4	1	23	1	180	1	1528529	10	2	25.3600006103516	2	1	2	1	3	0	1	1	1	1	1	1	0	0	1	0	0	0	9	9	0
1491863	3	1	25	0	180	1	1528529	35	2	21.8700008392334	0	1	2	1	2	0	0	1	1	1	0	1	0	0	0	0	0	0	9	9	0
1491863	4	1	30	1	180	1	1528529	18	2	29.5300006866455	2	1	1	0	2	0	0	0	0	1	0	0	0	0	0	0	0	0	9	9	0
1491863	3	1	35	0	180	1	1528529	58	2	20.6200008392334	0	1	2	1	3	0	1	1	1	1	1	1	0	0	0	0	0	0	9	9	0
1491863	3	1	35	0	180	1	1528529	39	2	20.6200008392334	0	1	2	1	3	0	1	1	1	1	1	1	0	0	0	0	0	0	9	9	0
1491863	2	1	32	1	180	1	1528529	49	2	20.9300003051758	0	1	1	1	2	0	0	0	0	1	1	1	0	0	0	0	0	0	9	9	0
1491863	2	1	32	1	180	1	1528529	0	2	20.9300003051758	0	1	1	1	3	0	0	0	0	1	1	0	0	0	1	0	0	0	9	9	0
1491863	2	1	40	1	180	1	1528529	1	2	24.3199996948242	0	1	1	0	3	0	0	0	0	1	0	0	0	0	0	0	0	0	9	9	0
1491863	3	1	27	0	180	1	1528529	23	2	23.5400009155273	0	1	2	1	2	0	0	1	1	1	1	1	0	0	0	0	0	1	9	9	1
1491863	5	1	30	1	180	1	1528529	50	2	19.8099994659424	0	1	2	0	1	0	1	1	1	1	1	1	0	0	0	0	0	0	9	9	0
1491863	5	1	30	1	180	1	1528529	12	2	19.8099994659424	0	1	2	0	2	0	1	1	1	1	1	1	0	0	0	0	0	0	9	9	0
1491863	5	1	30	1	180	1	1528529	12	2	19.8099994659424	0	1	2	1	2	0	1	1	1	1	1	1	0	0	0	1	1	0	9	9	1
1041854	3	1	28	0	180	1	1067461	46	2	24.5499992370605	0	0	0	1	2	0	0	0	0	1	1	0	0	0	0	1	0	0	9	9	1
1041854	3	1	28	0	180	1	1067461	46	2	24.5499992370605	0	0	0	0	2	0	0	0	0	1	1	0	0	0	0	1	1	0	9	9	1
1041854	3	0	18	0	180	1	1067461	19	2	23.1299991607666	0	0	2	0	1	0	0	0	0	1	1	1	0	0	0	0	0	0	9	9	0
1041854	3	1	27	1	180	1	1067461	5	0	24.2299995422363	0	0	2	1	2	1	1	1	1	1	1	1	0	0	0	1	1	1	9	9	1
1041854	3	1	21	0	180	1	1067461	30	1	20.6599998474121	0	0	2	0	2	0	0	0	0	1	1	1	1	1	1	0	0	0	9	9	0
1041854	3	1	21	0	180	1	1067461	30	1	20.6599998474121	0	0	2	0	1	0	0	0	0	1	1	0	0	0	0	0	0	0	9	9	0
1041854	4	1	46	0	180	1	1067461	56	2	20.8700008392334	0	0	0	1	3	0	0	0	0	1	1	0	0	0	0	0	1	1	9	9	1
1041854	4	1	46	0	180	1	1067461	27	2	20.8700008392334	0	0	0	0	3	0	0	0	0	1	1	1	0	0	0	0	0	0	9	9	0
1041854	4	1	24	1	180	1	1067461	12	2	24.1299991607666	0	0	2	0	1	0	0	0	0	1	1	1	0	0	0	0	0	1	9	9	1
1041854	3	1	21	0	180	1	1067461	52	2	21.1599998474121	0	0	2	1	1	0	0	1	1	0	1	1	0	0	0	0	0	0	9	9	0
1041854	3	1	21	0	180	1	1067461	26	2	21.1599998474121	0	0	2	0	2	0	0	1	1	0	1	1	0	0	0	0	0	0	9	9	0
920262	4	1	24	1	180	1	942880	18	2	21.3999996185303	0	0	2	1	1	0	0	1	1	1	1	1	1	0	0	0	0	0	9	9	0
920262	4	1	36	0	180	1	942880	30	2	23.4099998474121	0	0	0	1	3	0	0	1	1	1	1	1	0	0	0	1	1	0	9	9	1
920262	3	1	30	1	180	1	942880	18	2	18.1100006103516	1	0	2	1	3	0	0	0	0	1	0	1	0	1	1	0	0	0	9	9	0
920262	2	1	27	0	180	1	942880	42	2	22.5100002288818	0	0	2	1	2	0	0	0	0	1	1	1	0	0	0	1	0	0	9	9	1
920262	2	1	27	0	180	1	942880	14	2	22.5100002288818	0	0	2	0	2	0	0	0	0	1	1	1	0	0	0	0	0	0	9	9	0
920262	2	1	22	1	180	1	942880	0	2	28.1200008392334	2	0	2	1	1	0	0	1	1	1	1	0	0	0	0	0	0	0	9	9	0
920262	4	1	44	0	180	1	942880	48	2	22.3299999237061	0	0	1	1	3	0	0	1	1	1	1	1	0	0	0	0	0	0	9	9	0
920262	2	1	30	1	180	1	942880	32	2	20.2399997711182	0	0	2	1	1	0	0	0	0	1	0	0	0	0	0	0	0	0	9	9	0
920262	2	1	30	1	180	1	942880	5	2	20.2399997711182	0	0	2	0	2	0	0	0	0	1	0	0	0	0	0	0	1	1	9	9	1
1601562	4	1	30	0	180	1	1640924	49	2	31.0499992370605	2	0	2	1	3	0	1	1	1	1	1	1	0	0	0	0	0	0	9	9	0
1601562	3	1	28	0	180	1	1640924	55	2	27.8799991607666	2	0	2	0	2	0	0	0	0	1	1	1	0	0	0	0	0	0	9	9	0
1601562	3	1	23	0	180	1	1640924	40	2	31.5699996948242	2	0	2	0	2	0	0	1	1	1	1	1	1	1	1	0	0	0	9	9	0
1601562	4	1	26	0	180	1	1640924	53	2	21.4200000762939	0	0	2	0	2	0	1	1	1	1	1	1	0	0	0	0	0	0	9	9	0
1601562	4	1	26	0	180	1	1640924	17	2	21.4200000762939	0	0	2	1	2	0	1	1	1	1	1	1	1	1	0	0	0	0	9	9	0
1601562	3	1	27	0	180	1	1640924	45		25.5599994659424	2	0	2	1	2	0	1	1	1	0	1	0	0	0	0	1	0	0	9	9	1
1601562	3	1	27	0	180	1	1640924	24	2	25.5599994659424	2	0	2	1	3	0	1	1	1	0	1	0	0	0	0	0	0	0	9	9	0
1601562	3	1	32	0	180	1	1640924	54	2	23.3999996185303	0	0	2	0	3	0	0	0	0	0	1	1	1	0	0	0	0	0	9	9	0
1601562	4	1	28	0	180	1	1640924	55	2	22.2299995422363	0	0	2	0	1	0	1	1	1	1	1	1	0	0	0	0	0	0	9	9	0
1601562	4	0	29	0	180	1	1640924	30		22.3400001525879	0	0	2	1	1	0	1	1	1	1	1	1	0	0	0	0	1	1	9	9	1
977388	4	0	28	1	180	1	1001410	55	2	21.7900009155273	0	0	2	0	1	0	1	1	1	1	1	0	0	0	0	0	0	0	9	9	0
977388	4	0	28	1	180	1	1001410	24	2	21.7900009155273	0	0	2	0	2	0	1	1	1	1	1	0	0	0	0	0	0	0	9	9	0
977388	4	0	28	1	180	1	1001410	10	2	21.7900009155273	0	0	2	1	2	0	1	1	1	1	1	1	0	0	0	0	1	1	9	9	1
977388	4	1	21	1	180	1	1001410	9	2	23.2800006866455	0	0	2	1	1	0	1	1	1	1	1	1	0	0	0	0	0	0	9	9	0
977388	4	0	32	0	180	1	1001410	41	2	43.9199981689453	2	0	2	1	2	0	0	1	1	1	1	1	0	0	0	1	0	0	9	9	1
977388	5	1	27	0	180	1	1001410	38	2	26.2800006866455	2	0	2	1	3	0	1	1	1	1	1	1	0	0	0	0	0	0	9	9	0
977388	5	0	30	0	180	1	1001410	45	2	17.3600006103516	1	0	2	1	2	0	0	1	1	1	1	1	0	0	0	0	0	0	9	9	0
1080877	1	1	27	0	180	1	1107442	44	2	23.3899993896484	0	0	0	1	2	0	0	0	0	0	0	1	0	0	0	1	0	0	9	9	1
1080877	1	1	34	0	180	1	1107442	37	2	19.6700000762939	0	0	0	1	2	0	0	0	0	0	0	0	0	0	0	1	0	0	9	9	1
1080877	2	1	28	1	180	1	1107442	9	2	22.2999992370605	0	0	1	0	3	0	0	0	0	0	0	0	0	0	1	0	0	0	9	9	0
1080877	2	1	19	1	180	1	1107442	14	2	22.5100002288818	0	0	0	0	1	0	0	0	0	0	0	0	0	1	0	0	0	0	9	9	0
1080877	2	0	17	1	180	1	1107442	12	2	19.9799995422363	0	0	0	1	1	0	0	0	0	0	0	0	0	0	0	1	1	0	9	9	1
1080877	1	1	22	1	180	1	1107442	41	2	25.3400001525879	2	0	0	1	1	0	0	0	0	0	0	1	0	0	0	0	0	0	9	9	0
1080877	1	1	22	1	180	1	1107442	14	2	25.3400001525879	2	0	0	1	2	0	0	0	0	0	0	1	0	0	0	1	1	0	9	9	1
982619	1	1	40	1	180	1	1006769	25	2	19.5699996948242	0	0	0	1	3	0	0	1	1	1	0	1	0	0	0	0	0	0	9	9	0
982619	3	1	36	1	180	1	1006769	1	2	21.7999992370605	0	0	1	1	1	0	0	0	0	1	0	0	0	0	0	0	0	0	9	9	0
982619	2	1	19	0	180	1	1006769	52	2	21.9099998474121	0	0	0	1	1	0	0	0	0	1	0	0	1	0	0	0	0	0	9	9	0
982619	2	1	19	0	180	1	1006769	25	2	21.9099998474121	0	0	0	1	2	0	0	0	0	1	0	1	0	0	0	0	0	0	9	9	0
982619	3	1	25	0	180	1	1006769	46	2	19.0799999237061	0	0	0	0	1	0	0	1	1	0	1	1	0	0	0	0	0	0	9	9	0
982619	3	1	25	0	180	1	1006769	22	2	19.0799999237061	0	0	0	0	2	0	0	1	1	0	1	1	0	0	0	1	0	0	9	9	1
982619	1	1	21	1	180	1	1006769	5	2	20.8799991607666	0	0	2	0	1	0	0	0	0	1	0	1	0	0	0	0	0	0	9	9	0
982619	3	1	20	1	180	1	1006769	4	0	21.9200000762939	0	0	2	0	1	0	1	1	1	1	0	0	1	0	1	0	0	0	9	9	0
616545	2	1	40	0	180	1	631698	17	2	24.0200004577637	0	0	0	1	3	0	0	0	0	0	0	0	0	0	0		1	0	9	9	1
616545	2	1	35	1	180	1	631698	9	2	21.4500007629395	0	0	0	1	3	0	0	0	0	0	0	0	0	0	1	0	1	1	9	9	1
616545	2	1	21	1	180	1	631698	2	0	16.3299999237061	1	0	1	1	2	0	0	0	0	0	0	0	0	0	0	1	0	0	9	9	1
616545	3	1	27	0	180	1	631698	28	2	19.3500003814697	0	0	2	0	1	0	1	1	1	0	0	0	1	0	0	1	1	0	9	9	1
616545	3	1	27	0	180	1	631698	25	2	21.3400001525879	0	0	0	0	3	0	0	1	1	1	0	0	0	0	0	0	0	0	9	9	0
616545	2	1	19	1	180	1	631698	47	2	28.2299995422363	2	0	2	1	1	0	1	0	1	1	0	0	0	0	0	1	1	0	9	9	1
616545	2	1	19	1	180	1	631698	12	2	28.2299995422363	2	0	2	1	2	0	1	0	1	1	0	0	0	0	0	0	0	0	9	9	0
616545	3	1	24	0	180	1	631698	58	2	21.9899997711182	0	0	2	1	1	0	0	0	0	1	0	0	0	0	0	0	0	0	9	9	0
616545	3	1	24	0	180	1	631698	30	2	21.9899997711182	0	0	2	1	2	0	0	0	0	1	0	0	0	0	0	0	0	0	9	9	0
590856	1	1	22	1	180	1	605377	14	2	19.9300003051758	0	0	2	0	1	0	0	1	1	1	0	0	0	0	0	0	0	0	9	9	0
590856	3	1	23	0	180	1	605377	54	2	22.3700008392334	0	0	2	1	2	0	0	1	1	1	0	1	0	0	0	0	0	0	9	9	0
590856	1	1	33	0	180	1	605377	21		22.2299995422363	0	0	2	1	3	0	1	1	1	1	0	1	0	0	0	1	1	0	9	9	1
590856	2	1	28	0	180	1	605377	57	2	25.8400001525879	2	0	0	0	1	0	0	0	0	1	0	1	0	0	0	0	0	0	9	9	0
590856	2	1	28	0	180	1	605377	26	2	25.8400001525879	2	0	0	1	2	0	0	0	0	1	0	1	0	0	0	1	0	0	9	9	1
590856	2	1	27	0	180	1	605377	59	2	22.3099994659424	0	0	1	1	2	0	0	0	0	1	1	0	0	0	0	0	0	0	9	9	0
590856	2	1	26	0	180	1	605377	56	2	24.7399997711182	0	0	0	0	2	0	0	0	0	1	1	0	0	0	0	0	0	0	9	9	0
590856	2	1	26	0	180	1	605377	28	2	24.7399997711182	0	0	0	0	3	0	0	0	0	1	1	0	0	0	0	0	0	0	9	9	0
590856	2	1	19	1	180	1	605377	11	2	20.2700004577637	0	0	2	1	1	0	1	0	1	1	1	1	0	1	1	1	0	0	9	9	1
590856	2	1	29	1	180	1	605377	48	2	19.6499996185303	0	0	0	0	3	0	0	1	1	1	1	0	0	0	0	1	0	0	9	9	1
590856	2	1	29	1	180	1	605377	6	2	19.6499996185303	0	0	0	0	3	0	0	1	1	1	1	0	0	0	0	0	0	0	9	9	0
590856	2	1	31	0	180	1	605377	33	0	21.3299999237061	0	0	1	1	2	0	1	0	1	1	1	0	1	0	0	0	0	0	9	9	0
590856	2	1	26	0	180	1	605377	17	2	20.7900009155273	0	0	2	0	2	0	0	0	0	1	0	1	0	0	0		0	1	9	9	1
590856	2	1	23	0	180	1	605377	23	2	21.1900005340576	0	0	1	1	2	0	0	0	0	1	1	0	0	0	0	0	0	0	9	9	0
590856	3	1	41	0	180	1	605377	43	2	24.7199993133545	0	0	1	0	3	0	0	0	0	1	0	1	0	0	0	0	0	0	9	9	0
590856	2	1	18	0	180	1	605377	21	2	22.5799999237061	0	0	0	0	1	0	0	0	0	1	0	0	0	0	1	1	0	0	9	9	1
744936	1	1	30	0	180	1	763245	28	2	27.0200004577637	2	0	0	1	3	0	0	0	0	1	0	1	0	0	0	0	0	0	9	9	0
744936	1	1	18	1	180	1	763245	5	0	23.9899997711182	0	0	2	0	1	0	0	0	0	1	0	0	0	0	0	0	0	0	9	9	0
744936	1	1	38	1	180	1	763245	43	2	21.9400005340576	0	0	0	1	3	0	1	0	1	1	0	1	1	0	0	1	0	0	9	9	1
744936	1	1	38	1	180	1	763245	0	1	21.9400005340576	0	0	0	0	3	0	1	0	1	1	0	0	0	0	1	0	0		9	9	0
744936	1	1	30	0	180	1	763245	37	0	20.5100002288818	0	0	0	0	3	0	0	0	0	1	0	0	0	0	0	0	0	0	9	9	0
744936	1	1	24	0	180	1	763245	36	2	29.7800006866455	2	0	2	1	1	0	1	1	1	1	0	1	0	0	0	1	0	0	9	9	1
744936	1	1	24	0	180	1	763245	19	2	29.7800006866455	2	0	2	0	2	0	1	1	1	1	0	1	0	0	0	0	0	0	9	9	0
744936	1	1	28	0	180	1	763245	46	0	24.1800003051758	0	0	0	1	3	0	0	0	0	1	0	0	0	0	0	1	0	0	9	9	1
744936	1	1	28	0	180	1	763245	46	0	24.1800003051758	0	0	0	0	3	0	0	0	0	1	0	0	0	0	0	0	0	0	9	9	0
744936	1	1	23	1	180	1	763245	57		22.2099990844727	0	0	2	0	2	0	0	0	0	0	0	0	0	0	0	1	0	0	9	9	1
744936	1	1	23	1	180	1	763245	34	2	22.2099990844727	0	0	2	1	2	0	0	0	0	0	0	0	0	0	0	1	0	0	9	9	1
744936	1	1	23	1	180	1	763245	9		22.2099990844727	0	0	2	0	3	0	0	0	0	0	0	0	0	1	0	0	0	0	9	9	0
744936	2	1	32	0	180	1	763245	21		22.0400009155273	0	0	1	0	3	0	0	0	0	1	0	0	0	0	0	0	0	0	9	9	0
744936	2	1	28	1	180	1	763245	53	0	24	0	0	2	0	2	0	0	0	0	1	0	0	0	0	0	0	0	0	9	9	0
744936	2	1	28	1	180	1	763245	14	2	24	0	0	2	0	2	0	0	0	0	1	0	0	0	0	0	0	0	0	9	9	0
1514704	3	1	31	1	180	1	1551932	10	2	19.6499996185303	0	0	2	1	1	0	0	1	1	1	0	1	0	0	0	1	1	1	9	9	1
1514704	2	1	35	1	180	1	1551932	51	2	23.2299995422363	0	0	0	0	2	0	0	0	0	1	1	1	0	0	0	0	0	1	9	9	1
1514704	2	1	35	1	180	1	1551932	32	2	23.2299995422363	0	0	0	1	3	0	0	0	0	1	1	1	0	0	0	0	0	0	9	9	0
1514704	3	1	26	1	180	1	1551932	41	2	29.6000003814697	2	0	0	0	1	0	0	0	0	1	1	1	0	0	0	0	0	0	9	9	0
1514704	3	1	26	1	180	1	1551932	5	2	29.6000003814697	2	0	0	0	2	0	0	0	0	1	1	0	0	0	0		0	0	9	9
1514704	2	1	22	0	180	1	1551932	15	1	20.7800006866455	0	0	2	1	1	0	0	0	0	1	1	0	0	0	0	0	0	1	9	9	1
1514704	2	1	43	0	180	1	1551932	32	2	31.6399993896484	2	0	0	0	3	0	0	0	0	1	1	1	0	0	0	0	0	0	9	9	0
1488447	4	0	24	0	180	1	1525030	16	2	23.6700000762939	0	0	2	1	1	0	1	1	1	1	1	1	0	0	0	1	0	0	9	9	1
1488447	3	1	35	0	180	1	1525030	16	2	41.310001373291	2	0	0	0	3	0	1	1	1	1	1	1	0	0	1	0	0	0	9	9	0
1488447	3	1	33	1	180	1	1525030	32	2	20.5599994659424	0	0	2	0	2	0	1	1	1	1	1	1	0	0	0	0	0	0	9	9	0
1488447	3	1	33	1	180	1	1525030	5	2	20.5599994659424	0	0	2	0	2	0	1	1	1	1	1	1	0	0	0	0	0	0	9	9	0
1488447	2	1	28	0	180	1	1525030	22	2	24.4899997711182	0	0	2	0	2	0	1	1	1	1	0	0	0	0	0	1	0	0	9	9	1
1488447	3	1	35	1	180	1	1525030	52	2	24.3099994659424	0	0	0	1	3	0	0	1	1	0	1	1	0	0	1	1	1	0	9	9	1
1488447	3	1	35	1	180	1	1525030	18	2	24.3099994659424	0	0	0	0	3	0	0	1	1	0	1	1	0	0	0	0	0	0	9	9	0
1488447	2	1	30	0	180	1	1525030	55	2	23.4400005340576	0	0	0	1	2	0	0	1	1	1	0	0	0	0	0	0	0	0	9	9	0
1488447	2	1	20	0	180	1	1525030	18	2	22.2399997711182	0	0	0	1	1	0	0	0	0	1	0	0	0	0	0	0	0	0	9	9	0
1488447	2	1	27	0	180	1	1525030	48	1	21.0900001525879	0	0	2	1	1	0	0	0	0	1	0	0	0	0	0	0	0	0	9	9	0
1488447	2	1	27	0	180	1	1525030	22	2	21.0900001525879	0	0	2	0	2	0	0	0	0	1	0	0	0	0	0	0	0	0	9	9	0
2091395	2	1	25	0	180	1	2142796	55	2	22.0599994659424	0	0	2	0	3	0	0	0	0	0	0	0	0	0	0	0	0	0	9	9	0
2091395	2	1	22	0	180	1	2142796	30	2	20.5900001525879	0	0	0	1	1	0	0	0	0	0	0	0	0	0	1	0	0	1	9	9	1
2091395	1	1	28	0	180	1	2142796	30	2	19.6299991607666	0	0	2	0	1	0	1	0	1	1	0	1	1	0	0	0	0	0	9	9	0
2091395	2	1	33	1	180	1	2142796	36	2	17.7600002288818	1	0	0	1	3	0	0	0	0	1	0	1	0	0	0	0	0	0	9	9	0
2091395	2	1	33	1	180	1	2142796	12	2	17.7600002288818	1	0	0	0	3	0	0	0	0	1	0	1	1	0	0	0	0	0	9	9	0
2091395	2	1	21	1	180	1	2142796	6	2	20.5799999237061	0	0	2	0	1	0	0	0	0	1	0	1	0	0	0	0	0	0	9	9	0
2091395	2	1	21	0	180	1	2142796	32		22.6800003051758	0	0	1	1	1	0	0	1	1	1	0	1	0	0	0	1	0	0	9	9	1
1045697	3	1	27	0	180	1	1071398	35	2	21.3899993896484	0	0	0	0	3	0	0	0	0	0	0	1	0	0	0	0	0	0	9	9	0
1045697	1	1	22	0	180	1	1071398	15	2	27.7999992370605	2	0	1	1	2	0	0	0	0	0	0	1	0	0	0	0	1	1	9	9	1
1045697	2	1	18	1	180	1	1071398	17	2	20.7099990844727	0	0	2	1	1	0	1	0	1	0	0	0	0	0	0	1	0	0	9	9	1
1045697	3	0	36	0	180	1	1071398	39	2	24.6499996185303	0	0	0	0	3	0	0	0	0	0	0	1	0	0	0	1	0	0	9	9	1
1045697	1	1	34	1	180	1	1071398	51	2	27.1499996185303	2	0	0	1	3	0	0	0	0	0	0	0	1	0	1	0	0	0	9	9	0
1045697	1	1	34	1	180	1	1071398	5	2	27.1499996185303	2	0	0	1	3	0	0	0	0	0	0	0	1	0	0	0	0	0	9	9	0
1045697	2	1	23	1	180	1	1071398	37	2	28.7000007629395	2	0	2	0	1	0	0	0	0	0	0	0	0	0	0	0	0	0	9	9	0
1045697	2	1	23	1	180	1	1071398	12	2	28.7000007629395	2	0	2	1	2	0	0	0	0	0	0	0	0	0	0	0	0	0	9	9	0
1045697	1	1	23	0	180	1	1071398	23	2	21.2000007629395	0	0	2	0	1	0	1	0	1	0	0	0	0	0	0	1	0	0	9	9	1
1045697	2	1	26	0	180	1	1071398	52	2	22.3500003814697	0	0	1	0	1	0	0	0	0	0	0	0	0	0	0	0	1	0	9	9	1
1045697	2	1	26	0	180	1	1071398	25	2	22.3500003814697	0	0	1	1	2	0	0	0	0	0	0	0	0	0	0	1	0	0	9	9	1
628824	1	0	23	0	180	1	644279	43	2	22.7900009155273	0	0	1	0	1	0	0	0	0	1	0	1	0	0	0	0	0	0	9	9	0
628824	2	1	21	1	180	1	644279	37	2	18.5499992370605	0	0	2	1	2	0	1	1	1	1	0	0	0	0	0	0	0	0	9	9	0
628824	2	1	21	1	180	1	644279	0	2	18.5499992370605	0	0	2	0	2	0	1	1	1	1	0	0	0	0	0	0	0	0	9	9	0
628824	1	1	33	0	180	1	644279	48	2	25.3199996948242	2	0	1	0	3	0	0	0	0	1	0	1	0	0	0	0	0	0	9	9	0
628824	1	1	32	1	180	1	644279	55	2	22.2199993133545	0	0	2	1	3	0	0	0	0	1	0	0	0	0	0	1	0	0	9	9	1
628824	1	1	32	1	180	1	644279	31	2	22.2199993133545	0	0	2	0	3	0	0	0	0	1	0	0	0	0	0	0	0	0	9	9	0
1084677	2	1	33	1	180	1	1111336	6	2	21.7099990844727	0	0	2	0	3	0	0	0	0	1	0	0	0	0	0	0	0	0	9	9	0
1084677	2	1	21	1	180	1	1111336	25	2	20.1399993896484	0	0	2	0	1	0	0	1	1			1	1	0	1	0	0	0	9	9	0
1084677	2	1	21	1	180	1	1111336	1	2	20.1399993896484	0	0	2	1	2	0	0	1	1			1	0	0	0	0	0	0	9	9	0
1084677	1	1	35	0	180	1	1111336	49	2	24.7600002288818	0	0	0	0	2	0	0	0	0	1	0	1	0	0	0	0	0	0	9	9	0
1084677	1	1	37	0	180	1	1111336	19	2	25.5799999237061	2	0	0	0	3	0	0	0	0	1	0	1	0	0	0	0	0	0	9	9	0
1084677	1	1	40	0	180	1	1111336	27	2	30.3400001525879	2	0	0	0	2	0	1	0	1	1	0	1	0	0	0	1	1	0	9	9	1
1084677	1	1	37	0	180	1	1111336	15	2	24.6399993896484	0	0	0	1	3	0	0	0	0	1	0	1	0	0	0	1	1	0	9	9	1
1084677	2	1	25	1	180	1	1111336	49	2	20.75	0	0	1	0	2	0	0	0	0	1	0	1	0	0	0	0	0	0	9	9	0
1084677	2	1	25	1	180	1	1111336	13	2	20.75	0	0	1	1	2	0	0	0	0	1	0	1	0	0	0	0	0	0	9	9	0
1084677	1	1	23	1	180	1	1111336	48	2	19.9200000762939	0	0	1	1	1	0	1	1	1	0	0	0	0	0	0	1	0	0	9	9	1
1084677	1	1	23	1	180	1	1111336	9	2	19.9200000762939	0	0	1	1	2	0	1	1	1	0	0	0	0	0	0	0	0	0	9	9	0
1084677	1	1	23	0	180	1	1111336	42	2	22.8600006103516	0	0	2	1	1	0	0	0	0	1	0	0	0	0	0	0	0	0	9	9	0
1084677	1	1	31	0	180	1	1111336	49	2	29.1800003051758	2	0	0	1	2	0	0	0	0	1	0	0	1	0	0	0	0	0	9	9	0
891846	1	0	26	1	180	1	913765	29	2	19.2299995422363	0	0	0	0	2	0	0	0	0	1	0	1	0	0	0	0	0	0	9	9	0
891846	1	0	26	1	180	1	913765	5	2	19.2299995422363	0	0	0	1	2	0	0	0	0	1	0	0	0	0	0	0	0	0	9	9	0
891846	2	1	24	0	180	1	913765	50	2	28.4799995422363	2	0	0	0	2	0	1	1	1	1	0	1	0	1	0	0	0	0	9	9	0
891846	2	1	24	0	180	1	913765	28	2	28.4799995422363	2	0	0	0	2	0	1	1	1	1	0	1	0	1	0	0	0	0	9	9	0
891846	1	1	31	1	180	1	913765	40	2	21.0400009155273	0	0	0	1	2	0	0	0	0	1	0	0	0	0	0	1	0	0	9	9	1
891846	1	1	31	1	180	1	913765	7	2	21.0400009155273	0	0	0	1	3	0	0	0	0	1	0	0	0	0	0	0	0	0	9	9	0
891846	1	1	34	1	180	1	913765	4		27.8500003814697	2	0	1	1	3	0	0	0	0	1	0	0	0	0	0	0	0	0	9	9	0
891846	1	1	22	1	180	1	913765	59	2	22.6800003051758	0	0	2	0	1	0	0	0	0	1	0	0	0	0	0	0	0	0	9	9	0
891846	1	1	22	1	180	1	913765	37	2	22.6800003051758	0	0	2	0	2	0	0	0	0	1	0	0	0	0	0	0	0	0	9	9	0
891846	1	1	22	1	180	1	913765	8	2	22.6800003051758	0	0	2	0	2	0	0	0	0	1	0	0	0	0	0	0	0	0	9	9	0
891846	3	1	29	0	180	1	913765	50	2	20.9599990844727	0	0	2	0	2	0	1	1	1	0	1	1	0	0	0	0	0	0	9	9	0
891846	2	1	26	0	180	1	913765	21	0	27.5900001525879	2	0	1	1	2	0	0	1	1	0	1	0	0	0	0	0	0	0	9	9	0
891846	1	1	18	1	180	1	913765	5	1	22.2199993133545	0	0	1	1	1	0	0	1	1	0	0	0	0	0	0	0	0	0	9	9	0
891846	3	1	26	0	180	1	913765	35	2	23.1000003814697	0	0	2	0	2	0	1	1	1	1	0	0	0	0	0	0	0	0	9	9	0
891846	3	1	28	1	180	1	913765	40	2	21.5799999237061	0	0	1	1	2	0	0	0	0	1	0	1	0	0	0	0	0	0	9	9	0
891846	3	1	28	1	180	1	913765	13	2	21.5799999237061	0	0	1	0	2	0	0	0	0	1	0	1	0	0	0	0	0	0	9	9	0
955716	1	1	32	0	180	1	979205	34		22.6800003051758	0	0	2	1	2	0	0	0	0	1	0	1	0	0	0	0	0	0	9	9	0
955716	3	0	23	0	180	1	979205	46	2	16.3500003814697	1	0	2	1	2	0	1	1	1	1	1	1	0	0	0	0	0	0	9	9	0
955716	2	1	30	0	180	1	979205	31	2	19.7600002288818	0	0	2	0	2	0	1	1	1	1	0	1	0	0	0	0	0	1	9	9	1
955716	3	1	37	0	180	1	979205	45	2	24.4599990844727	0	0	2	1	3	0	0	0	0	1	0	1	0	0	0	1	1	0	9	9	1
701320	2	1	39	0	180	1	718557	44	2	32.0099983215332	2	0	1	1	3	0	0	0	0	0	0	1	1	0	1	0	0	0	9	9	0
701320	4	1	28	1	180	1	718557	45	2	23.7700004577637	0	0	0	1	2	0	0	0	0	0	1	1	0	0	0	0	0	0	9	9	0
701320	4	1	28	1	180	1	718557	20	1	23.7700004577637	0	0	0	1	3	0	0	0	0	0	1	0	0	0	0	1	0	0	9	9	1
701320	4	1	28	1	180	1	718557	20	1	23.7700004577637	0	0	0	1	3	0	0	0	0	0	1	1	0	0	0	1	0	0	9	9	1
701320	3	1	19	1	180	1	718557	6	2	19.4300003051758	0	0	2	1	1	0	0	0	0	0	1	0	0	0	1		0	1	9	9	1
701320	1	0	35	1	180	1	718557	1	0	20.8199996948242	0	0	1	1	3	0	0	0	0	0	0	0	0	0	0	0	0	0	9	9	0
701320	2	1	26	0	180	1	718557	18	2	19.4400005340576	0	0	2	1	2	0	0	0	0	0	1	1	0	0	0	0	0	0	9	9	0
701320	3	1	40	0	180	1	718557	34	2	26.8299999237061	2	0	1	1	3	0	1	0	1	0	1	1	1	0	0	0	1	1	9	9	1
634528	1	1	20	1	180	1	650123	38		26.6800003051758	2	0	1	0	1	0	0	0	0	0	0	0	0	0	0	0	0	0	9	9	0
634528	1	1	20	1	180	1	650123	13		26.6800003051758	2	0	1	1	2	0	0	0	0	0	0	1	0	0	0	0	0	0	9	9	0
634528	5	1	42	0	180	1	650123	38	2	19.7000007629395	0	0	2	0	3	0	0	0	0	1	1	1	1	1	0	0	0	0	9	9	0
634528	4	1	42	0	180	1	650123	53	2	27.5799999237061	2	0	1	0	3	0	1	1	1	0	1	1	1	0	0	0	0	0	9	9	0
634528	3	1	44	0	180	1	650123	56	2	18.8299999237061	0	0	2	1	3	0	0	1	1	0	0	1	0	0	0	0	0	0	9	9	0
634528	3	1	44	0	180	1	650123	16	2	18.8299999237061	0	0	2	1	3	0	0	1	1	0	0	1	0	0	0	0	0	0	9	9	0
634528	3	1	25	1	180	1	650123	33	2	18.2700004577637	1	0	2	0	1	0	0	1	1	0	0	1	0	0	0	0	0	0	9	9	0
634528	3	1	25	1	180	1	650123	11	2	18.2700004577637	1	0	2	0	2	0	0	1	1	0	0	1	0	0	0	0	0	0	9	9	0
634528	3	1	34	1	180	1	650123	19	0	20.3500003814697	0	0	1	1	3	0	0	1	1	0	1	1	0	0	0	0	1		9	9	1
1093083	4	1	29	0	180	1	1119948	52	2	21.0499992370605	0	0	1	0	2	0	1	0	1	0	0	1	1	1	0	1	0	0	9	9	1
1093083	4	1	29	0	180	1	1119948	28	2	21.0499992370605	0	0	1	1	2	0	1	0	1	0	0	1	1	1	0	0	0	0	9	9	0
1093083	3	1	37	0	180	1	1119948	51	2	19.7299995422363	0	0	1	1	2	0	0	0	0	0	1	1	0	0	0	0	0	0	9	9	0
1093083	3	1	37	0	180	1	1119948	27	2	19.7299995422363	0	0	1	0	2	0	0	0	0	0	1	1	0	0	0	0	0	0	9	9	0
1093083	4	1	23	1	180	1	1119948	37	2	22.7399997711182	0	0	2	0	1	0	0	0	0	0	1	1	1	1	0	0	0	0	9	9	0
1093083	4	1	23	1	180	1	1119948	16	2	22.7399997711182	0	0	2	1	2	0	0	0	0	0	1	1	1	1	1	0	1	1	9	9	1
1093083	3	1	27	1	180	1	1119948	49	2	22.3700008392334	0	0	0	1	2	0	0	0	0	0	1	1	0	0	0	0	0	0	9	9	0
1093083	3	1	27	1	180	1	1119948	14	2	22.3700008392334	0	0	0	1	3	0	0	0	0	0	1	1	0	0	0	0	0	1	9	9	1
1093083	2	1	30	1	180	1	1119948	45	2	26.5799999237061	2	0	2	0	2	0	0	0	0	0	0	1	0	0	0	0	0	1	9	9	1
1093083	2	1	30	1	180	1	1119948	10	2	26.5799999237061	2	0	2	0	2	0	0	0	0	0	0	1	0	0	1	0	0	0	9	9	0
1093083	3	1	30	1	180	1	1119948	28	2	21.5100002288818	0	0	1	0	3	0	0	0	0	0	1	1	0	0	0	0	0	0	9	9	0
1093083	3	1	30	1	180	1	1119948	10	0	21.5100002288818	0	0	1	0	3	0	0	0	0	0	1	1	1	1	1	1	1	1	9	9	1
1093083	3	1	30	0	180	1	1119948	27	2	17.3899993896484	1	0	2	1	3	0	0	0	0	0	1	0	0	0	0	1	0	0	9	9	1
1093083	3	1	44	0	180	1	1119948	24	2	23.1100006103516	0	0	1	0	3	0	0	0	0	0	0	1	1	1	1	0	0	0	9	9	0
1093083	3	1	25	1	180	1	1119948	43	2	21.9899997711182	0	0	2	0	1	0	1	1	1	0	0	1	0	0	0	0	0	0	9	9	0
1093083	3	1	25	1	180	1	1119948	19	2	21.9899997711182	0	0	2	0	2	0	1	1	1	0	0	1	0	0	0	1	1	0	9	9	1
1055652	4	1	30	0	180	1	1081597	22	2	28.3400001525879	2	0	2	0	3	0	0	0	0	1	1	0	0	0	1	0	0	0	9	9	0
1055652	2	1	35	1	180	1	1081597	6	2	22.6000003814697	0	0	0	0	3	0	0	0	0	1	1	0	0	0	1	1	1	0	9	9	1
1055652	4	1	19	1	180	1	1081597	38		23.4500007629395	0	0	2	0	1	0	0	0	0	1	1	1	0	0	0	0	0	0	9	9	0
1055652	4	1	19	1	180	1	1081597	0	2	23.4500007629395	0	0	2	0	2	0	0	0	0	1	1	0	0	0	0	1	1	0	9	9	1
1055652	4	1	26	1	180	1	1081597	27	2	26.7399997711182	2	0	2	0	1	0	1	1	1	1	0	1	0	0	0	0	0	0	9	9	0
1055652	4	1	26	1	180	1	1081597	13	2	18.5400009155273	0	0	2	1	2	0	0	1	1	1	0	1	0	0	0	0	0	0	9	9	0
1055652	4	1	26	1	180	1	1081597	1	2	26.7399997711182	2	0	2	0	2	0	1	1	1	1	0	1	0	0	0	0	0	0	9	9	0
1055652	4	1	24	0	180	1	1081597	49	2	25.3700008392334	2	0	1	1	1	0	0	1	1	1	0	0	0	0	0	0	0	0	9	9	0
1055652	4	1	24	0	180	1	1081597	13	2	25.3700008392334	2	0	1	1	2	0	0	1	1	1	0	0	0	0	0	0	0	0	9	9	0
1055652	3	1	20	1	180	1	1081597	1	2	30.0400009155273	2	0	2	0	1	0	0	1	1	1	0	0	0	0	0		0	1	9	9	1
1055652	3	1	43	0	180	1	1081597	48	2	22.25	0	0	0	1	3	0	0	0	0	1	1	1	0	0	0	0	0	0	9	9	0
1055652	3	1	43	0	180	1	1081597	34	2	22.25	0	0	0	1	3	0	0	0	0	1	1	1	0	0	0	0	0	0	9	9	0
537910	3	1	25	1	180	1	551130	33	2	23.9599990844727	0	0	0	0	1	0	0	0	0	1	0	1	0	0	0	0	1	1	9	9	1
537910	3	1	25	1	180	1	551130	8	2	23.9599990844727	0	0	0	1	2	0	0	0	0	1	0	1	0	0	0		1	0	9	9	1
537910	3	1	21	0	180	1	551130	38	2	20.4699993133545	0	0	2	0	2	0	1	0	1	1	0	1	0	0	0	0	0	0	9	9	0
537910	3	1	21	0	180	1	551130	19	2	20.4699993133545	0	0	2	1	2	0	1	0	1	1	0	1	0	0	0	0	0	0	9	9	0
537910	2	1	36	0	180	1	551130	48	2	20.7600002288818	0	0	0	0	3	0	0	0	0	1	0	0	0	0	0	0	0	1	9	9	1
537910	2	1	36	0	180	1	551130	28	2	20.7600002288818	0	0	0	1	3	0	0	0	0	1	0	0	0	0	0	0	0	0	9	9	0
537910	2	1	23	0	180	1	551130	43	1	20.6499996185303	0	0	2	1	1	0	1	0	1	1	0	0	1	1	1	0	1	1	9	9	1
642022	3	1	25	0	180	1	657801	47	2	22.6700000762939	0	0	0	1	2	0	0	0	0	1	1	1	0	0	0	0	1	1	9	9	1
642022	3	1	45	1	180	1	657801	43		21.5599994659424	0	0	2	0	3	0	1	0	1	1	1	0	0	0	0	1	1	0	9	9	1
642022	3	1	35	1	180	1	657801	5	2	25.6000003814697	2	0	2	1	3	0	1	1	1	0	1	0	0	0	0	0	0	0	9	9	0
642022	2	1	18	1	180	1	657801	8	2	20.75	0	0	1	1	1	0	0	0	0	1	0	1	0	0	0	0	0	0	9	9	0
642022	2	1	25	0	180	1	657801	52	2	21.9899997711182	0	0	2	1	2	0	0	0	0	0	0	0	0	0	0	0	1	1	9	9	1
642022	2	1	25	0	180	1	657801	26	2	21.9899997711182	0	0	2	0	3	0	0	0	0	0	0	0	0	0	0	0	1	1	9	9	1
963352	3	1	20	1	180	1	987028	16	2	22.1399993896484	0	0	2	0	1	0	1	0	1	1	0	1	1	1	0	0	0	0	9	9	0
963352	3	1	22	0	180	1	987028	37	2	20.6299991607666	0	0	1	1	2	0	1	1	1	1	0	1	0	0	0	1	1	0	9	9	1
963352	3	1	22	0	180	1	987028	26	2	21.6800003051758	0	0	0	0	1	0	0	0	0	0	0	1	1	1	0	1	0	0	9	9	1
963352	3	1	25	1	180	1	987028	37	2	22.9599990844727	0	0	0	0	3	0	0	1	1	1	0	1	0	0	0	0	0	0	9	9	0
963352	3	1	25	1	180	1	987028	4	2	22.9599990844727	0	0	0	0	3	0	0	1	1	1	0	0	0	0	0	0	0	0	9	9	0
963352	2	1	17	1	180	1	987028	1	0	20.6900005340576	0	0	1	0	1	0	1	0	1	1	0	0	0	0	0	0	0	0	9	9	0
963352	3	1	26	0	180	1	987028	50	2	23.9500007629395	0	0	0	1	1	0	0	0	0	1	0	1	0	0	0	0	0	1	9	9	1
963352	3	1	26	0	180	1	987028	24	2	23.9500007629395	0	0	0	1	2	0	0	0	0	1	0	1	0	0	0	0	0	1	9	9	1
963352	3	1	25	0	180	1	987028	38	2	21.5400009155273	0	0	2	0	2	0	0	0	0	1	0	1	0	0	0	1	0	0	9	9	1
963352	3	1	25	0	180	1	987028	3	2	21.5400009155273	0	0	2	1	2	0	0	0	0	1	0	0	0	0	0	1	1	0	9	9	1
770681	2	1	31	0	180	1	789623	27	2	22.8600006103516	0	0	2	1	3	0	0	0	0	1	0	1	0	0	0	1	0	0	9	9	1
770681	2	1	35	0	180	1	789623	54	2	22.4899997711182	0	0	1	1	3	0	1	0	1	1	0	1	0	0	0	0	0	0	9	9	0
770681	2	1	35	0	180	1	789623	22	2	22.4899997711182	0	0	1	0	3	0	1	0	1	1	0	1	1	1	0	0	0	1	9	9	1
770681	4	1	30	1	180	1	789623	33	2	19.6200008392334	0	0	2	0	2	0	1	1	1	1	1	1	0	0	0	0	0	0	9	9	0
770681	4	1	30	1	180	1	789623	6	2	19.6200008392334	0	0	2	0	3	0	1	1	1	1	1	1	1	0	0	0	0	0	9	9	0
770681	3	1	30	1	180	1	789623	13	2	24.0699996948242	0	0	0	0	2	0	0	0	0	1	0	0	0	0	0	0	0	0	9	9	0
770681	4	1	32	1	180	1	789623	54	2	25.9699993133545	2	0	2	1	2	0	1	1	1	1	1	1	0	1	0	0	0	0	9	9	0
770681	4	1	32	1	180	1	789623	3	2	25.9699993133545	2	0	2	0	3	0	1	1	1	1	1	1	0	1	0	0	0	0	9	9	0
978784	1	1	25	0	180	1	1002840	17	2	21.0400009155273	0	0	2	1	2	0	0	0	0	0	0	1	1	1	0	0	0	0	9	9	0
978784	1	1	24	0	180	1	1002840	16	2	19.3500003814697	0	0	2	0	2	0	1	0	1	0	0	1	1	0	1	0	0	0	9	9	0
978784	2	1	30	0	180	1	1002840	45	2	17.3600006103516	1	0	1	0	2	0	0	0	0	0	0	1	0	0	0	0	0	0	9	9	0
978784	1	1	30	0	180	1	1002840	16	2	19.5599994659424	0	0	2	0	1	0	1	0	1	0	0	1	0	0	0	0	0	0	9	9	0
978784	1	1	25	0	180	1	1002840	50	2	25.4300003051758	2	0	2	1	1	0	0	0	0	1	0	1	0	0	0	0	0	0	9	9	0
978784	3	1	43	0	180	1	1002840	27	2	25.0200004577637	2	0	2	1	3	0	0	0	0	1	0	0	0	0	0	1	0	0	9	9	1
934191	1	1	23	1	180	1	957151	10	2	18.7600002288818	0	0	2	1	1	0	1	0	1	1	0	0	1	1	0	1	0	0	9	9	1
934191	1	1	38	0	180	1	957151	22	2	20.9599990844727	0	0	0	1	3	0	0	0	0	1	0	1	0	0	0	0	0	0	9	9	0
934191	3	1	28	0	180	1	957151	55	2	23.5699996948242	0	0	0	1	3	0	1	1	1	1	0	1	1	0	0	0	0	0	9	9	0
934191	2	1	22	1	180	1	957151	57	1	19.0300006866455	0	0	0	0	2	0	0	0	0	1	0	0	0	0	0	0	0	0	9	9	0
934191	2	1	22	1	180	1	957151	44	2	19.0300006866455	0	0	0	0	2	0	0	0	0	1	0	0	0	0	1	0	0	0	9	9	0
934191	2	1	22	1	180	1	957151	5	2	19.0300006866455	0	0	0	0	3	0	0	0	0	1	0	0	1	0	1	0	0	0	9	9	0
1040824	3	1	26	1	180	1	1066405	37	2	20.6200008392334	0	0	2	1	2	0	0	0	0	1	1	1	0	0	0	1	1	1	9	9	1
1040824	3	1	34	0	180	1	1066405	35	2	23	0	0	2	0	2	0	0	0	0	1	1	0	0	0	0	0	0	0	9	9	0
1040824	3	1	34	0	180	1	1066405	17	2	23	0	0	2	0	2	0	0	0	0	1	1	1	0	0	0	0	0	0	9	9	0
1040824	3	1	28	0	180	1	1066405	35	2	23.4200000762939	0	0	2	0	2	0	0	0	0	1	0	1	0	0	0	0	0	0	9	9	0
1040824	2	1	25	0	180	1	1066405	53	2	22.25	0	0	2	0	1	0	0	0	0	1	0	1	0	0	0	0	0	0	9	9	0
1040824	2	1	25	0	180	1	1066405	26	2	22.25	0	0	2	0	2	0	0	0	0	1	0	1	0	0	0	0	0	0	9	9	0
1040824	3	1	27	0	180	1	1066405	32	2	31.5300006866455	2	0	2	1	3	0	1	0	1	1	0	0	0	0	0	0	0	0	9	9	0
1040824	1	1	25	1	180	1	1066405	9	2	20.2199993133545	0	0	1	1	2	0	0	0	0	1	0	0	1	0	1	0	0	0	9	9	0
1040824	1	0	24	1	180	1	1066405	29	2	26.2299995422363	2	0	2	1	1	0	1	0	1	1	0	0	0	0	0	1	0	0	9	9	1
1040824	1	0	24	1	180	1	1066405	1	2	26.2299995422363	2	0	2	0	2	0	1	0	1	1	0	0	0	0	0	0	0	0	9	9	0
726157	2	1	31	0	180	1	744004	40	2	20.8700008392334	0	0	2	0	3	0	0	0	0	0	0	1	0	0	0	0	0	0	9	9	0
726157	2	1	31	0	180	1	744004	15	2	20.8700008392334	0	0	2	1	3	0	0	0	0	0	0	1	0	0	0	0	0	0	9	9	0
726157	1	1	25	1	180	1	744004	59	2	23.9599990844727	0	0	2	1	2	0	0	1	1	1	0	1	1	1	0	0	0	0	9	9	0
726157	1	1	25	1	180	1	744004	19	2	23.9599990844727	0	0	2	0	2	0	0	1	1	1	0	1	0	0	0	0	0	0	9	9	0
726157	2	1	37	0	180	1	744004	52	2	23.7700004577637	0	0	2	0	3	0	0	0	0	1	0	1	0	0	0	0	0	0	9	9	0
726157	3	1	25	1	180	1	744004	51	2	23.8600006103516	0	0	1	0	2	0	0	0	0	1	1	1	0	0	0	1	1	0	9	9	1
726157	3	1	25	1	180	1	744004	11	2	23.8600006103516	0	0	1	1	2	0	0	0	0	1	1	1	0	0	0	0	0	0	9	9	0
726157	1	1	32	0	180	1	744004	30	2	24.2999992370605	0	0	2	0	3	0	0	0	0	1	1	0	0	0	0	1	1	0	9	9	1
1221607	1	1	34	1	180	1	1251631	32	2	19.8500003814697	0	0	0	0	2	0	0	0	0	1	0	0	0	0	0	0	0	0	9	9	0
1221607	1	1	34	1	180	1	1251631	9	2	19.8500003814697	0	0	0	0	3	0	0	0	0	1	0	0	0	0	0	0	0	0	9	9	0
1221607	1	1	29	0	180	1	1251631	27	2	34.2900009155273	2	0	0	0	2	0	0	0	0	1	0		0	0	0	0	0	0	9	9	0
1221607	1	1	24	0	180	1	1251631	27	2	22.0599994659424	0	0	1	1	2	0	0	0	0	1	0	0	0	0	0	0	0	0	9	9	0
1221607	2	1	38	0	180	1	1251631	33	2	26.6100006103516	2	0	1	0	3	0	0	0	0	1	0	1	0	0	0	1	0	0	9	9	1
1221607	2	1	38	0	180	1	1251631	33	2	26.6100006103516	2	0	1	0	3	0	0	0	0	1	0	1	0	0	0	0	0	0	9	9	0
1221607	1	1	41	0	180	1	1251631	47	2	22.2399997711182	0	0	1	0	3	0	0	0	0	1	0	0	1	0	1	0	0	0	9	9	0
1221607	2	1	26	1	180	1	1251631	4	2	21.9899997711182	0	0	2	1	2	0	0	0	0	1	0	0	0	1	0	0	0	0	9	9	0
1080158	2	1	23	1	180	1	1106705	9	0	22.3500003814697	0	0	2	1	1	0	1	0	1	1	0	0	0	0	0	0	0	0	9	9	0
1080158	2	1	22	0	180	1	1106705	19	2	22.6900005340576	0	0	2	1	1	0	0	1	1	1	0	0	0	0	1	1	0	0	9	9	1
1080158	2	0	19	1	180	1	1106705	1	2	22.8199996948242	0	0	2	0	1	0	1	0	1	1	0	0	0	0	0	0	0	0	9	9	0
1080158	1	1	19	0	180	1	1106705	26	2	22.4099998474121	0	0	2	0	1	0	0	0	0	1	0	1	0	0	0	0	0	1	9	9	1
1080158	1	1	23	1	180	1	1106705	44	2	17.7399997711182	1	0	1	1	1	0	0	0	0	0	1	1	0	0	0	1	0	0	9	9	1
1080158	1	1	23	1	180	1	1106705	12	2	17.7399997711182	1	0	1	1	2	0	0	0	0	0	1	1	0	0	0	1	1	0	9	9	1
1080158	2	1	30	1	180	1	1106705	58	2	19.0200004577637	0	0	1	0	2	0	1	1	1	1	0	1	0	0	0	0	0	0	9	9	0
1080158	2	1	30	1	180	1	1106705	30	2	19.0200004577637	0	0	1	1	3	0	1	1	1	1	0	1	0	0	0	0	0	0	9	9	0
1080158	2	1	30	1	180	1	1106705	1	2	19.0200004577637	0	0	1	0	3	0	1	1	1	1	0	1	1	0	1	0	0	0	9	9	0
1080158	1	1	29	1	180	1	1106705	51	2	16.7800006866455	1	0	1	0	2	0	1	0	1	1	1	1	0	0	0	1	1	0	9	9	1
1080158	1	1	29	1	180	1	1106705	21	2	16.7800006866455	1	0	1	0	3	0	1	0	1	1	1	1	0	0	0	1	0	0	9	9	1
1080158	1	1	20	1	180	1	1106705	1	2	21.25	0	0	2	1	1	0	0	0	0	0	0	0	0	0	0	1	0	0	9	9	1
1375915	3	1	21	0	180	1	1409732	44	2	22.6200008392334	0	0	1	1	1	0	0	0	0	1	0	0	0	0	0	0	0	0	9	9	0
1375915	3	1	21	0	180	1	1409732	23	2	22.6200008392334	0	0	1	1	2	0	0	0	0	1	0	0	0	0	0	0	0	0	9	9	0
1375915	3	1	19	1	180	1	1409732	30	2	22.3500003814697	0	0	1	0	1	0	1	0	1	1	0	1	1	0	0	0	0	0	9	9	0
1375915	3	1	19	1	180	1	1409732	4	0	22.3500003814697	0	0	1	0	2	0	1	0	1	1	0	1	1	1	0	0	1	1	9	9	1
1375915	1	1	20	1	180	1	1409732	41	2	22.1299991607666	0	0	2	1	2	0	1	0	1	1	0	1	0	0	0	0	0	0	9	9	0
1375915	1	1	20	1	180	1	1409732	10	2	22.1299991607666	0	0	2	1	2	0	1	0	1	1	0	1	0	0	1	0	0	0	9	9	0
1375915	1	1	37	1	180	1	1409732	33	2	17.9899997711182	1	0	2	0	3	0	0	0	0	1	0	0	0	0	0	0	0	0	9	9	0
1375915	1	1	37	1	180	1	1409732	5	2	17.9899997711182	1	0	2	0	3	0	0	0	0	1	0	0	0	0	0	0	0	0	9	9	0
1375915	1	1	26	0	180	1	1409732	57	2	19.9899997711182	0	0	0	1	2	0	0	0	0	1	0	1	0	0	0	0	0	0	9	9	0
1375915	3	1	21	1	180	1	1409732	53	0	20.1000003814697	0	0	1	1	2	0	0	0	0	1	1	1	1	1	0	1	1	0	9	9	1
1375915	3	1	21	1	180	1	1409732	22	2	20.1000003814697	0	0	1	0	2	0	0	0	0	1	1	1	1	1	0	1	0	0	9	9	1
319128	5	0	29	0	140	1	325812	36	2	23.6599998474121	0	1	2	1	2	0	0	1	1	0	1	0	0	0	0	0	0	0	19	19	0
319128	5	0	29	0	140	1	325812	25	2	23.6599998474121	0	1	2	0	3	0	0	1	1	0	1	0	1	0	0	0	0	0	19	19	0
319128	4	0	26	1	140	1	325812	39	2	20.6599998474121	0	1	0	0	3	0	0	1	1	1	1	0	0	0	0	0	0	0	19	19	0
319128	4	0	26	1	140	1	325812	8	2	20.6599998474121	0	1	0	1	3	0	0	1	1	1	1	0	1	1	0	0	0	0	19	19	0
319128	4	0	22	1	140	1	325812	48	2	17.1399993896484	1	1	1	0	2	0	1	0	1	1	1	1	0	0	0	1	0	0	19	19	1
319128	4	0	22	1	140	1	325812	15	2	17.1399993896484	1	1	1	0	2	0	1	0	1	1	1	1	1	0	0	0	0	0	19	19	0
319128	5	0	23	0	140	1	325812	24	1	21.8500003814697	0	1	2	1	1	0	0	1	1	1	1	0	0	0	0	0	0	0	19	19	0
319128	4	0	48	0	140	1	325812	37	2	41.9300003051758	2	1	2	0	3	0	0	0	0	0	1	1	0	1	0	0	0	0	19	19	0
319128	4	0	25	1	140	1	325812	56	2	21.3099994659424	0	1	2	0	2	0	0	0	0	0	1	1	0	0	0	1	1	0	19	19	1
319128	4	0	25	1	140	1	325812	9	2	21.3099994659424	0	1	2	1	2	0	0	0	0	0	1	1	0	0	0	1	0	0	19	19	1
319128	3	1	45	0	140	1	325812	34	2	32.8899993896484	2	1	0	0	3	0	0	0	0	0	1	1	0	0	0	1	1	0	19	19	1
295663	4	0	27	0	140	1	301855	21	2	20.8999996185303	0	1	2	0	2	0	0	1	1	0	1	1	1	0	0	0	0	0	19	19	0
295663	3	1	38	0	140	1	301855	35	2	22.6599998474121	0	1	1	1	3	0	0	1	1	0	1	0	0	0	0	0	0	0	19	19	0
295663	3	1	26	1	140	1	301855	34	0	23.6900005340576	0	1	0	0	3	0	0	0	0	0	1	1	0	0	0	0	0	0	19	19	0
295663	3	1	26	1	140	1	301855	8	0	23.6900005340576	0	1	0	0	3	0	0	0	0	0	1	1	0	0	0	0	1	1	19	19	1
295663	2	1	33	0	140	1	301855	28	2	28.1200008392334	2	1	1	1	3	0	0	0	0	1	1	1	1	1	0	0	0	0	19	19	0
295663	4	1	38	0	140	1	301855	58	0	19.6000003814697	0	1	1	0	3	0	0	0	0	0	1	0	0	0	0	0	0	0	19	19	0
295663	4	1	38	0	140	1	301855	29	0	19.6000003814697	0	1	1	1	3	0	0	0	0	0	1	0	0	0	0	1	1	0	19	19	1
295663	5	1	27	0	140	1	301855	50	2	37.2099990844727	2	1	2	0	2	0	1	1	1	0	1	0	0	0	0	0	0	0	19	19	0
295663	5	1	27	0	140	1	301855	30	2	37.2099990844727	2	1	2	1	3	0	1	1	1	0	1	0	1	0	0	0	0	0	19	19	0
295663	4	0	32	1	140	1	301855	14	2	23.8400001525879	0	1	1	1	3	0	0	0	0	0	1	0	1	0	0	0	0	0	19	19	0
497465	4	1	24	0	140	1	507883	58	2	21.6399993896484	0	1	2	1	2	0	1	0	1	1	1	0	1	1	0	0	0	0	19	19	0
497465	4	1	24	0	140	1	507883	18	2	21.6399993896484	0	1	2	0	3	0	1	0	1	1	1	0	1	1	0	0	0	0	19	19	0
497465	4	0	35	0	140	1	507883	26	2	25.8500003814697	2	1	2	1	3	0	0	1	1	1	1	1	1	0	0	0	0	0	19	19	0
497465	3	0	20	1	140	1	507883	21	2	24.1399993896484	0	1	2	1	1	0	0	0	0	1	1	1	1	0	0	0	0	0	19	19	0
497465	5	1	22	0	140	1	507883	16	2	22.1000003814697	0	1	2	1	2	0	1	1	1	1	1	0	1	1	1	0	0	0	19	19	0
497465	5	1	40	0	140	1	507883	51	2	34.5400009155273	2	1	2	1	3	0	0	1	1	1	1	1	1	1	0	0	0	0	19	19	0
497465	5	1	33	0	140	1	507883	18	2	42.2799987792969	2	1	2	0	2	0	0	1	1	1	1	1	1	1	0	0	0	0	19	19	0
497465	5	0	26	1	140	1	507883	1	1	28.2800006866455	2	1	2	0	1	0	0	1	1	1	1	0	0	0	0	0	0	0	19	19	0
497465	5	0	22	1	140	1	507883	12	2	25.0699996948242	2	1	2	0	1	0	0	0	0	1	1	1	0	1	0	0	0	0	19	19	0
276891	5	1	40	0	140	1	282689	18	0			1	2	1	1	0	1	1	1	1	1	0	1	0	0				19	19
276891	5	1	29	1	140	1	282689	13	2	37.6800003051758	2	1	2	0	1	0	1	1	1	1	1	1	0	0	0	0	0	0	19	19	0
276891	5	0	30	0	140	1	282689	57	2	23.4899997711182	0	1	2	0	1	0	1	1	1	1	1	1	0	0	0	0	0	0	19	19	0
276891	5	0	30	0	140	1	282689	27	2	23.4899997711182	0	1	2	1	2	0	1	1	1	1	1	1	0	0	0	0	0	0	19	19	0
276891	5	1	35	0	140	1	282689	59	2	31.9699993133545	2	1	1	1	2	0	0	1	1	1	1	1	0	0	0	0	0	0	19	19	0
276891	5	1	35	0	140	1	282689	48	2	31.9699993133545	2	1	1	1	3	0	0	1	1	1	1	1	0	0	0	0	0	0	19	19	0
276891	5	1	31	1	140	1	282689	55	2	33.060001373291	2	1	2	0	2	0	0	1	1	1	1	0	0	0	0	0	0	0	19	19	0
276891	5	1	31	1	140	1	282689	5	2	33.060001373291	2	1	2	0	2	0	0	1	1	1	1	1	0	0	0	0	0	0	19	19	0
422376	5	1	28	0	140	1	431221	40	2	22.5699996948242	0	1	2	0	2	0	1	1	1	1	1	0	1	1	0	0	0	0	19	19	0
422376	5	1	28	0	140	1	431221	16	2	22.5699996948242	0	1	2	1	3	0	1	1	1	1	1	0	1	0	1	0	0	0	19	19	0
422376	5	1	37	0	140	1	431221	43	2	33.8800010681152	2	1	2	0	3	0	1	1	1	1	1	0	0	0	0	0	0	0	19	19	0
422376	5	1	29	1	140	1	431221	10	1	29.0200004577637	2	1	2	0	1	0	0	1	1	1	1	1	0	0	0	0	0	0	19	19	0
422376	5	0	38	0	140	1	431221	49	2	33.4000015258789	2	1	2	0	3	1	1	1	1	1	1	0	0	1	0	0	0	0	19	19	0
422376	5	0	38	0	140	1	431221	21	0	33.4000015258789	2	1	2	1	3	1	1	1	1	1	1	0	1	1	0	0	0	0	19	19	0
422376	5	1	31	0	140	1	431221	51	2	26.5900001525879	2	1	2	0	2	0	0	1	1	1	1	0	0	0	0	0	0	0	19	19	0
422376	5	1	31	0	140	1	431221	30	2	26.5900001525879	2	1	2	1	2	0	0	1	1	1	1	0	0	0	0	0	0	0	19	19	0
187723	5	0	36	0	140	1	191654	40	2	28.7700004577637	2	1	2	1	3	0	1	1	1	1	1	1	0	0	0	0	0	0	19	19	0
187723	5	0	35	0	140	1	191654	47	2	28.4400005340576	2	1	2	0	3	0	0	1	1	1	1	1	0	0	0	0	0	0	19	19	0
187723	5	0	24	0	140	1	191654	52	2	36.3199996948242	2	1	2	0	1	0	1	1	1	1	1	0	0	0	0	0	0	0	19	19	0
187723	5	0	24	0	140	1	191654	32	2	36.3199996948242	2	1	2	1	2	0	1	1	1	1	1	1	0	0	0	0	0	0	19	19	0
187723	5	1	38	0	140	1	191654	41	2	27.7399997711182	2	1	2	1	3	0	0	1	1	1	1	0	0	0	0				19	19
187723	5	1	40	0	140	1	191654	34	2	30.9300003051758	2	1	2	1	3	0	1	0	1	1	1	1	0	1	0	0	0	0	19	19	0
187723	5	0	31	1	140	1	191654	57	0	15.9300003051758	1	1	2	0	1	0	0	0	0	1	1	1	0	0	0	0	0	0	19	19	0
187723	5	0	31	1	140	1	191654	10	0	15.9300003051758	1	1	2	1	2	0	0	0	0	1	1	1	0	0	0	0	0	1	19	19	1
187723	5	0	31	1	140	1	191654	10	0	15.9300003051758	1	1	2	0	2	0	0	0	0	1	1	1	0	1	0	0	0	0	19	19	0
187723	5	1	39	0	140	1	191654	51	0	30.4699993133545	2	1	2	0	3	0	1	1	1	1	1	1	0	1	0	0	1	1	19	19	1
220574	5	0	35	1	140	1	225193	52	0	27.1399993896484	2	1	1	1	3	0	0	0	0	1	1	0	0	0	0	1	0	0	19	19	1
220574	5	0	35	1	140	1	225193	11	2	27.1399993896484	2	1	1	0	3	0	0	0	0	1	1	0	0	0	1	0	0	0	19	19	0
220574	5	1	31	0	140	1	225193	47	2	29.7299995422363	2	1	2	1	3	0	1	1	1	1	1	0	0	0	1	0	0	0	19	19	0
220574	5	1	35	0	140	1	225193	55	2	24.5	0	1	2	0	2	0	0	1	1	1	1	1	0	1	0	0	0	0	19	19	0
220574	5	1	35	0	140	1	225193	31	2	24.5	0	1	2	1	3	0	0	1	1	1	1	1	1	1	0	0	0	0	19	19	0
239346	5	0	30	0	140	1	244359	48	1	20.9799995422363	0	1	2	0	1	0	1	1	1	1	1	1	0	0	0	0	0	0	19	19	0
239346	5	0	30	0	140	1	244359	21	2	20.9799995422363	0	1	2	0	2	0	1	1	1	1	1	1	0	0	1	0	0	0	19	19	0
351980	5	1	27	0	140	1	359351	58	2	20.5799999237061	0	1	2	0	2	0	1	1	1	1	1	0	0	1	0	0	0	0	19	19	0
351980	5	1	27	0	140	1	359351	33	2	20.5799999237061	0	1	2	1	2	0	1	1	1	1	1	0	1	1	0	0	0	0	19	19	0
351980	4	1	19	1	140	1	359351	5	0	23.0799999237061	0	1	2	1	1	0	0	0	0	1	1	0	0	0	0	1	1	0	19	19	1
168950	5	1	34	0	140	1	172488	50	2	27.4799995422363	2	1	2	0	2	0	0	1	1	1	1	1	1	0	0	0	0	0	19	19	0
168950	5	1	34	0	140	1	172488	26	2	27.4799995422363	2	1	2	0	2	0	0	1	1	1	1	1	1	1	0	0	0	0	19	19	0
168950	5	1	32	0	140	1	172488	33	1	30.1399993896484	2	1	2	0	3	0	1	1	1	1	1	1	0	1	0	0	0	0	19	19	0
168950	5	0	39	1	140	1	172488	18	2	28.6700000762939	2	1	2	1	3	0	0	0	0	1	1	1	0	0	0	0	0	0	19	19	0
168950	4	1	30	1	140	1	172488	13	2	21.0400009155273	0	1	2	0	3	0	1	1	1	1	1	0	0	0	0	0	0	0	19	19	0
168950	5	1	28	1	140	1	172488	0	2	25.9799995422363	2	1	2	1	3	0	0	0	0	1	1	0	0	0	0				19	19
168950	5	1	36	0	140	1	172488	58	2	30.7800006866455	2	1	2	1	2	0	1	1	1	1	1	1	0	0	0	0	0	0	19	19	0
178336	5	1	34	1	140	1	182071	49	0	31.8999996185303	2	1	2	1	2	0	1	1	1	1	1	1	0	0	0	0	0	0	19	19	0
178336	5	1	34	1	140	1	182071	8	2	31.8999996185303	2	1	2	0	3	0	1	1	1	1	1	1	0	0	1	0	0	0	19	19	0
178336	5	0	28	0	140	1	182071	20	2	23.2999992370605	0	1	2	1	1	0	1	1	1	1	1	0	1	1	0	0	0	0	19	19	0
178336	5	1	39	0	140	1	182071	47	2	28.8400001525879	2	1	2	0	3	0	1	1	1	1	1	0	0	0	0	0	0	0	19	19	0
610099	5	1	37	0	140	1	622875	42	2	29.1399993896484	2	1	2	0	2	0	1	1	1	1	1	0	0	0	0	0	0	0	19	19	0
610099	4	1	20	1	140	1	622875	18	2	29.6900005340576	2	1	0	1	2	0	0	0	0	0	1	0	1	1	0	1	1	0	19	19	1
610099	4	1	25	0	140	1	622875	22	2	21.7900009155273	0	1	2	1	1	0	0	0	0	1	1	1	0	0	0	0	0	0	19	19	0
610099	4	1	28	1	140	1	622875	41	2	34.25	2	1	2	0	1	0	0	0	0	0	1	0	1	1	0	0	0	0	19	19	0
610099	4	1	28	1	140	1	622875	8	2	34.25	2	1	2	1	2	0	0	0	0	0	1	0	1	1	0	1	1	0	19	19	1
610099	5	0	27	1	140	1	622875	42	2	25.5900001525879	2	1	2	1	2	0	0	0	0	1	1	0	1	1	0	0	0	0	19	19	0
610099	5	0	27	1	140	1	622875	3	2	25.5900001525879	2	1	2	1	2	0	0	0	0	1	1	1	0	1	0	0	0	0	19	19	0
610099	5	0	32	0	140	1	622875	49	2	26.6700000762939	2	1	2	0	1	0	1	1	1	1	1	1	0	1	0	0	0	0	19	19	0
610099	5	0	32	0	140	1	622875	26	2	26.6700000762939	2	1	2	1	2	0	1	1	1	1	1	1	0	1	0	0	0	0	19	19	0
147044	5	1	26	0	140	1	150124	33	2	19.4699993133545	0	1	2	1	1	0	1	1	1	1	1	0	0	0	0	0	0	0	19	19	0
217376	4	1	32	0	140	1	221929	34	2	23.6299991607666	0	1	2	0	2	0	0	0	0	1	1	0	0	0	1	0	0	0	19	19	0
217376	5	0	28	1	140	1	221929	2	2	28.1499996185303	2	1	2	0	2	0	1	1	1	1	1	1	1	1	0	1	0		19	19	1
217376	5	1	32	1	140	1	221929	26	2	36.1399993896484	2	1	2	1	3	0	1	1	1	1	1	0	0	0	0	0	0	0	19	19	0
217376	5	1	32	1	140	1	221929	1	2	36.1399993896484	2	1	2	1	3	0	1	1	1	1	1		0	0	0	0	0	0	19	19	0
217376	5	0	30	1	140	1	221929	34	2	20.2099990844727	0	1	2	1	1	0	1	1	1	1	1	0	1	0	0	0	0	0	19	19	0
217376	5	0	30	1	140	1	221929	5	2	20.2099990844727	0	1	2	1	2	0	1	1	1	1	1	0	1	0	1	0	0	0	19	19	0
217376	4	1	30	0	140	1	221929	26	2	29.5400009155273	2	1	2	1	2	0	0	1	1	1	1	1	1	0	1	0	0	0	19	19	0
217376	4	0	28	1	140	1	221929	46	2	23.0400009155273	0	1	2	0	2	0	0	1	1	0	1	0	0	0	0	0	0	0	19	19	0
217376	4	0	28	1	140	1	221929	7	2	23.0400009155273	0	1	2	0	2	0	0	1	1	0	1	0	1	1	1	0	0	0	19	19	0
336416	5	1	30	1	140	1	343461	42	1	18.2999992370605	1	1	1	0	2	0	0	0	0	1	1	1	0	0	0	0	0	0	19	19	0
336416	5	1	30	1	140	1	343461	13	2	18.2999992370605	1	1	1	0	3	0	0	0	0	1	1	1	0	0	0	0	0	0	19	19	0
336416	5	1	30	0	140	1	343461	16	2	22.2399997711182	0	1	2	0	2	0	1	1	1	1	1	1	0	0	0	0	0	0	19	19	0
336416	4	1	30	0	140	1	343461	58		23.6399993896484	0	1	1	0	2	0	0	0	0	1	1	0	0	1	0	0	0	1	19	19	1
336416	4	1	30	0	140	1	343461	19		23.6399993896484	0	1	1	0	3	0	0	0	0	1	1	0	0	1	0	0	0	0	19	19	0
201850	5	1	34	1	140	1	206077	35	2	33.9300003051758	2	1	2	1	2	0	0	1	1	1	1	0	1	0	0	0	0	0	19	19	0
201850	5	1	34	1	140	1	206077	2	2	33.9300003051758	2	1	2	1	2	0	0	1	1	1	1	1	0	0	0	0	0	0	19	19	0
434753	4	1	28	1	140	1	443857	28	2	20.1299991607666	0	1	1	0	1	0	0	1	1	1	1	1	0	0	0	1	0	0	19	19	1
434753	4	1	28	1	140	1	443857	6	2	20.1299991607666	0	1	1	0	2	0	0	1	1	1	1	1	1	0	0	0	0	0	19	19	0
434753	4	0	38	1	140	1	443857	51	0	28.2299995422363	2	1	0	0	3	0	0	0	0	1	1	0	0	0	0	0	0	0	19	19	0
434753	4	0	38	1	140	1	443857	8	1	28.2299995422363	2	1	0	0	3	0	0	0	0	1	1	0	0	1	0	0	0	0	19	19	0
434753	3	0	30	0	140	1	443857	27		25.2399997711182	2	1	0	1	2	0	0	0	0	1	1	0	0	0	0	1	0	0	19	19	1
434753	4	1	31	0	140	1	443857	55	2	22.3400001525879	0	1	0	0	3	0	0	0	0	1	1	1	0	0	0	1	1	0	19	19	1
434753	4	0	22	1	140	1	443857	8	0	21.1599998474121	0	1	2	1	1	0	0	0	0	1	1	0	1	1	0	0	0	0	19	19	0
434753	4	0	35	1	140	1	443857	48	2	23.75	0	1	0	0	2	0	0	0	0	1	1	0	0	0	0	0	0	0	19	19	0
434753	4	0	35	1	140	1	443857	19		23.75	0	1	0	0	3	0	0	0	0	1	1	0	1	0	0	1	1	0	19	19	1
269133	5	0	24	1	140	1	274769	4	2	35.6699981689453	2	1	2	0	1	0	0	1	1	1	1	0	1	0	0	0	0	0	19	19	0
269133	4	1	29	1	140	1	274769	54	2	22.5599994659424	0	1	2	0	2	0	0	1	1	1	1	0	1	0	0	0	0	0	19	19	0
269133	4	1	29	1	140	1	274769	29	2	22.5599994659424	0	1	2	1	2	0	0	1	1	1	1	0	0	0	1	0	0	0	19	19	0
269133	4	1	29	1	140	1	274769	0	0	22.5599994659424	0	1	2	0	3	0	0	1	1	1	1	0	0	0	0	0	0	0	19	19	0
269133	4	1	31	0	140	1	274769	40	2	21.1000003814697	0	1	2	0	2	0	0	0	0	1	1	1	0	0	0	1	0	0	19	19	1
269133	4	1	31	0	140	1	274769	16	2	21.1000003814697	0	1	2	0	3	0	0	0	0	1	1	1	0	1	1	0	0	0	19	19	0
269133	4	1	23	1	140	1	274769	5	2	20.0499992370605	0	1	2	1	1	0	0	0	0	1	1	0	0	1	0	0	0	0	19	19	0
269133	4	1	27	0	140	1	274769	38	2	21.7600002288818	0	1	0	0	2	0	0	1	1	1	1	0	1	0	0	1	0	0	19	19	1
269133	5	1	31	0	140	1	274769	38	2	40.3499984741211	2	1	2	0	2	0	0	1	1	1	1	0	0	0	0	1	0	0	19	19	1
269133	5	1	31	0	140	1	274769	19	2	40.3499984741211	2	1	2	0	2	0	0	1	1	1	1	1	1	0	0	0	0	0	19	19	0
636602	5	0	38	1	140	1	649934	38	2	22.5799999237061	0	1	2	0	1	0	1	1	1	1	1	0	0	0	0	0	0	0	19	19	0
636602	5	0	38	1	140	1	649934	9	2	22.5799999237061	0	1	2	1	2	0	1	1	1	1	1	1	0	0	0	0	0	0	19	19	0
636602	5	1	35	0	140	1	649934	46	2	25.2099990844727	2	1	2	0	3	0	0	1	1	0	1	1	0	0	0	0	0	0	19	19	0
636602	5	1	35	0	140	1	649934	36	2	25.2099990844727	2	1	2	0	3	0	0	1	1	0	1	1	0	1	0	0	0	0	19	19	0
636602	5	0	38	0	140	1	649934	46	2	25.5599994659424	2	1	2	1	2	0	1	0	1	1	1	0	1	1	0	0	0	0	19	19	0
636602	5	1	26	1	140	1	649934	35	2	24.7199993133545	0	1	2	1	1	0	0	1	1	1	1	0	0	0	0	0	0	0	19	19	0
636602	5	1	26	1	140	1	649934	13	2	24.7199993133545	0	1	2	0	2	0	0	1	1	1	1	0	0	0	0	0	0	0	19	19	0
636602	5	1	42	0	140	1	649934	27	2	32.8499984741211	2	1	2	0	3	0	0	0	0	0	1	1	1	1	0	0	0	0	19	19	0
636602	4	1	26	1	140	1	649934	45	2	21.6299991607666	0	1	2	0	2	0	0	0	0	1	1	1	0	0	0	0	0	0	19	19	0
636602	4	1	26	1	140	1	649934	30	2	21.6299991607666	0	1	2	0	2	0	0	0	0	1	1	1	0	0	0	0	0	0	19	19	0
636602	4	1	26	1	140	1	649934	6	2	21.6299991607666	0	1	2	1	3	0	0	0	0	1	1	1	1	1	1	0	0	0	19	19	0
636602	5	1	35	0	140	1	649934	50	2	24.2099990844727	0	1	2	1	3	0	0	0	0	0	1	1	0	1	0	0	0	0	19	19	0
636602	5	1	35	0	140	1	649934	27	2	24.2099990844727	0	1	2	0	3	0	0	0	0	0	1	1	1	0	1	0	0	0	19	19	0
207025	4	1	29	0	140	1	211361	37	2	26.1299991607666	2	1	2	0	1	0	0	1	1	1	0	0	1	0	0	0	0	0	19	19	0
207025	4	1	29	0	140	1	211361	15	2	26.1299991607666	2	1	2	0	2	0	0	1	1	1	0	0	1	0	0	0	0	0	19	19	0
207025	5	0	30	1	140	1	211361	6	2	38.75	2	1	2	0	2	1	1	1	1	1	1	0	0	0	0	0	0	0	19	19	0
207025	3	0	29	0	140	1	211361	33	2	29.8099994659424	2	1	2	1	3	0	0	0	0	1	0	1	0	0	0	0	0	0	19	19	0
357168	4	1	30	0	140	1	364647	32	0	31.5100002288818	2	1	1	0	3	0	0	0	0	1	1	0	0	1	0	0	0	0	19	19	0
357168	4	1	30	0	140	1	364647	51	0	31.5100002288818	2	1	1	1	3	0	0	0	0	1	1	0	1	0	0	0	0	0	19	19	0
357168	4	1	19	0	140	1	364647	32		19.5499992370605	0	1	2	0	1	0	0	0	0			1	1	0	1	0	0	0	19	19	0
357168	4	0	36	0	140	1	364647	27	0	25.25	2	1	2	1	2	0	0	0	0	1	1	1	0	1	0	1	0	0	19	19	1
357168	4	0	18	1	140	1	364647	13	2	22.8099994659424	0	1	2	1	1	0	0	1	1	1	1	1	0	0	1	0	0	0	19	19	0
357168	4	0	30	0	140	1	364647	57	2	22.5400009155273	0	1	0	1	3	0	0	0	0	1	0	0	0	0	0	0	0	0	19	19	0
357168	4	0	30	0	140	1	364647	23	2	22.5400009155273	0	1	0	0	3	0	0	0	0	1	0	1	0	0	0	0	0	0	19	19	0
357168	4	1	30	1	140	1	364647	59		17.9599990844727	1	1	2	1	2	0	0	0	0	0	1	1	1	0	0	0	0	0	19	19	0
357168	4	1	30	1	140	1	364647	35	0	17.9599990844727	1	1	2	1	2	0	0	0	0	0	1	0	0	0	0	0	0	0	19	19	0
357168	4	1	30	1	140	1	364647	18	0	17.9599990844727	1	1	2	0	3	0	0	0	0	0	1	1	1	0	0	0	0	0	19	19	0
357168	4	0	25	0	140	1	364647	32	2	18.7900009155273	0	1	0	0	3	0	0	0	0	1	1	1	0	0	1	1	1	0	19	19	1
357168	5	1	25	0	140	1	364647	59	2	22	0	1	2	0	2	0	0	0	0	1	1	1	0	0	0	0	0	0	19	19	0
357168	5	1	25	0	140	1	364647	29	1	22	0	1	2	1	2	0	0	0	0	1	1	1	0	1	0	1	1	0	19	19	1
185829	3	0	30	1	140	1	189721	20	2	16.2299995422363	1	1	2	0	3	0	0	0	0	1	1	0	0	0	0	0	0	0	19	19	0
185829	3	0	30	1	140	1	189721	2	2	16.2299995422363	1	1	2	1	3	0	0	0	0	1	1	1	0	0	0	0	0	0	19	19	0
185829	3	1	27	0	140	1	189721	28	2	28.3500003814697	2	1	1	1	3	0	0	0	0	1	1	0	1	0	1	1	0	0	19	19	1
185829	1	0	17	1	140	1	189721	3	2	19.6499996185303	0	1	0	1	1	0	0	0	0	1	0	0	0	0	0	0	0	0	19	19	0
185829	1	0	25	1	140	1	189721	43	2	19.6299991607666	0	1	0	1	1	0	0	0	0	1	0	0	0	0	0	0	0	0	19	19	0
185829	1	0	25	1	140	1	189721	23	2	19.6299991607666	0	1	0	0	2	0	0	0	0	1	0	0	0	0	0				19	19
185829	1	0	27	1	140	1	189721	5	0	25.6399993896484	2	1	0	0	2	0	0	0	0	1	0	0	1	0	1	0	0	0	19	19	0
185829	1	0	22	1	140	1	189721	42	2	16.4200000762939	1	1	0	1	2	0	0	0	0	1	0	0	0	0	0				19	19
185829	1	0	22	1	140	1	189721	11	2	16.4200000762939	1	1	0	0	2	0	0	0	0	1	0	0	0	0	1	0	0	0	19	19	0
185829	3	0	25	0	140	1	189721	30	2	21.7999992370605	0	1	0	0	3	0	0	0	0	1	0	1	1	0	0	1	0	0	19	19	1
185829	3	0	25	1	140	1	189721	8	2	19.2000007629395	0	1	0	1	2	0	0	0	0	1	0	0	0	1	0	0	0	1	19	19	1
185829	3	0	25	1	140	1	189721	34	2	19.2000007629395	0	1	0	0	1	0	0	0	0	1	0	0	0	0	0	0	0	0	19	19	0
185829	1	0	27	0	140	1	189721	53	0	17.0300006866455	1	1	0	1	3	0	0	0	0	1	0	0	1	0	0	1	0	0	19	19	1
185829	1	0	27	0	140	1	189721	24	0	17.0300006866455	1	1	0	1	3	0	0	0	0	1	0	0	1	1	0	1	0	0	19	19	1
185829	1	0	20	0	140	1	189721	53	2	23.9899997711182	0	1	0	1	1	0	0	0	0	1	0	0	0	0	0	1	0	0	19	19	1
185829	1	0	20	0	140	1	189721	15	2	23.9899997711182	0	1	0	1	2	0	0	0	0	1	0	0	0	0	0	1	1	0	19	19	1
103280	4	1	32	0	140	1	105819	58	2	23.2299995422363	0	0	1	1	3	0	0	0	0	1	1	1	0	0	0	1	0	0	19	19	1
103280	3	1	36	1	140	1	105819	16	2	29.6800003051758	2	0	1	1	3	0	0	0	0	1	0	0	1	0	0	0	0	0	19	19	0
103280	2	1	36	0	140	1	105819	57	2	23.2999992370605	0	0	1	0	2	0	0	0	0	1	0	0	0	0	0	0	0	0	19	19	0
103280	2	1	36	0	140	1	105819	36	2	23.2999992370605	0	0	1	0	2	0	0	0	0	1	0	0	1	0	0	0	0	0	19	19	0
103280	2	1	35	1	140	1	105819	11	2	19.9200000762939	0	0	1	1	3	0	0	0	0	1	0	1	0	1	0	0	0	0	19	19	0
103280	2	1	35	0	140	1	105819	56	0	23.8299999237061	0	0	1	1	3	0	0	0	0	1	0	1	0	0	0	1	0	0	19	19	1
103280	2	1	35	0	140	1	105819	56	0	23.8299999237061	0	0	1	1	3	0	0	0	0	1	0	1	1	0	0	0	0	0	19	19	0
103280	4	0	27	0	140	1	105819	37	0	22.5900001525879	0	0	2	0	1	0	1	1	1	1	1	1	0	0	0	0	0	0	19	19	0
103280	4	0	27	0	140	1	105819	13	2	22.5900001525879	0	0	2	1	2	0	1	1	1	1	1	1	0	0	0	0	0	0	19	19	0
103280	3	1	30	0	140	1	105819	30	2	20.1900005340576	0	0	1	1	3	0	0	0	0	1	0	1	0	1	0	0	0	0	19	19	0
103280	2	1	34	1	140	1	105819	43	2	25.2700004577637	2	0	1	1	3	0	0	0	0	1	0	0	0	0	0	1	0	0	19	19	1
103280	2	1	34	1	140	1	105819	3	1	25.2700004577637	2	0	1	0	3	0	0	0	0	1	0	0	1	0	1	0	0	0	19	19	0
109735	3	1	27	1	140	1	112432	43	2	25.4699993133545	2	0	1	1	2	0	1	1	1	1	0	0	0	0	0	0	0	0	19	19	0
109735	3	1	27	1	140	1	112432	6	2	25.4699993133545	2	0	1	0	2	0	1	1	1	1	0	0	0	0	1	0	0	0	19	19	0
109735	3	0	30	1	140	1	112432	28	2	30.75	2	0	2	0	2	0	0	1	1	1	0	0	0	0	0	0	0	0	19	19	0
109735	3	0	30	1	140	1	112432	3	2	30.75	2	0	2	1	3	0	0	1	1	1	0	0	0	0	0	0	0	0	19	19	0
109735	3	0	30	0	140	1	112432	51	2	26.7800006866455	2	0	1	0	3	0	0	1	1	1	0	1	0	0	0	0	0	0	19	19	0
109735	3	0	30	0	140	1	112432	28	2	26.7800006866455	2	0	1	0	3	0	0	1	1	1	0	1	0	0	0	0	0	0	19	19	0
109735	5	1	40	0	140	1	112432	37	2	21.5799999237061	0	0	2	0	3	0	1	1	1	1	0	1	0	0	0	0	0	0	19	19	0
109735	3	0	23	1	140	1	112432	2	2	29.6399993896484	2	0	1	0	1	0	0	0	0	1	0	0	0	0	1	0	0	0	19	19	0
109735	4	0	29	1	140	1	112432	1	0	21.9200000762939	0	0	2	0	2	0	1	1	1	1	1	0	0	0	0	0	1	1	19	19	1
177513	5	1	25	0	140	1	181876	31	2			0	1	0	2	0	0	1	1	1	1	0	0	0	0				19	19
177513	5	0	24	1	140	1	181876	30	2	24.8799991607666	0	0	1	1	1	0	0	1	1	1	1	0	0	0	0	0	0	0	19	19	0
177513	5	0	24	1	140	1	181876	4	2	24.8799991607666	0	0	1	1	2	0	0	1	1	1	1	0	0	0	0	0	0	0	19	19	0
177513	5	0	25	1	140	1	181876	58	2	18.5	0	0	2	0	1	0	1	1	1	1	1	0	0	0	0	0	0	0	19	19	0
177513	5	0	25	1	140	1	181876	10	0	18.5	0	0	2	0	2	0	1	1	1	1	1	0	1	0	1	0	0	0	19	19	0
177513	3	0	18	1	140	1	181876	0	1	23.7700004577637	0	0	2	1	1	0	0	1	1	1	0	0	0	0	0				19	19
177513	4	0	25	1	140	1	181876	45	2	25.7099990844727	2	0	1	0	2	0	0	0	0	1	1	1	0	0	0	0	0	0	19	19	0
177513	4	0	25	1	140	1	181876	3	2	25.7099990844727	2	0	1	0	2	0	0	0	0	1	1	1	0	0	0	0	0	0	19	19	0
177513	3	0	22	1	140	1	181876	54	0	22.3500003814697	0	0	1	1	1	0	0	0	0	1	1	1	0	0	0	0	0	0	19	19	0
177513	3	0	22	1	140	1	181876	2	0	22.3500003814697	0	0	1	0	2	0	0	0	0	1	1	0	0	0	0	0	0	0	19	19	0
177513	3	1	28	0	140	1	181876	40	2	20.7800006866455	0	0	1	0	2	0	0	0	0	1	1	1	1	1	0	1	0	0	19	19	1
177513	3	0	20	1	140	1	181876	49	0	24.8600006103516	0	0	2	1	1	0	0	0	0	1	0	1	0	0	0	0	0	0	19	19	0
177513	3	0	20	1	140	1	181876	17	0	24.8600006103516	0	0	2	1	2	0	0	0	0	1	0	1	0	0	0	1	1	0	19	19	1
177513	3	0	30	1	140	1	181876	59	2	23.2900009155273	0	0	2	1	3	0	0	0	0	1	0	1	0	0	0	0	0	0	19	19	0
177513	3	0	30	1	140	1	181876	31	2	23.2900009155273	0	0	2	0	3	0	0	0	0	1	0	1	1	0	0	0	0	0	19	19	0
177513	3	0	30	1	140	1	181876	7	2	23.2900009155273	0	0	2	0	3	0	0	0	0	1	0	1	1	1	0	0	0	0	19	19	0
209835	5	1	36	0	140	1	214992	58	2	44.0099983215332	2	0	2	1	2	0	0	1	1	1	1	1	1	0	0	0	0	0	19	19	0
209835	4	1	32	1	140	1	214992	40	1	29.0799999237061	2	0	2	1	1	0	1	1	1	1	0	0	0	0	0	0	0	0	19	19	0
209835	4	1	32	1	140	1	214992	13	1	29.0799999237061	2	0	2	1	2	0	1	1	1	1	0	0	1	1	0	0	0	0	19	19	0
106781	3	0	40	1	140	1	109406	1	2	21.4500007629395	0	0	1	0	3	0	0	0	0	1	1	0	0	0	0	0	0	0	19	19	0
106781	4	0	23	1	140	1	109406	4	2	27.9799995422363	2	0	2	1	1	0	0	0	0	1	1	0	0	0	0	0	0	0	19	19	0
106781	3	1	35	0	140	1	109406	25	2	23.75	0	0	0	0	3	0	0	0	0	1	1	1	0	0	0	0	0	0	19	19	0
106781	3	0	35	0	140	1	109406	45	2	27.4200000762939	2	0	1	0	3	0	0	0	0	1	1	0	0	0	0	0	0	0	19	19	0
106781	4	1	29	0	140	1	109406	55	2	23.3299999237061	0	0	1	0	1	0	0	0	0	1	1	0	1	0	0	0	0	0	19	19	0
106781	4	0	27	1	140	1	109406	3	2	21.3999996185303	0	0	1	0	2	0	0	1	1			0	1	0	1	0	0	0	19	19	0
213563	2	1	35	1	140	1	218812	40	0	23.3400001525879	0	0	0	0	3	0	0	0	0	0	0	0	0	0	0	1	0	0	19	19	1
213563	2	1	35	1	140	1	218812	10	2	23.3400001525879	0	0	0	0	3	0	0	0	0	0	0	0	0	0	0	1	1	0	19	19	1
213563	2	1	33	1	140	1	218812	56	2	20.3299999237061	0	0	2	1	3	0	0	0	0	0	0	0	0	0	0	1	0	0	19	19	1
213563	3	0	32	0	140	1	218812	55	2	21.2600002288818	0	0	0	1	2	0	0	0	0	0	0	0	0	0	0			0	19	19
213563	3	0	32	0	140	1	218812	32	2	21.2600002288818	0	0	0	0	3	0	0	0	0	0	0	1	0	0	0			0	19	19
213563	3	1	27	0	140	1	218812	49	1	22.0400009155273	0	0	0	0	2	0	0	0	0	0	0	1	0	0	0	1	1	0	19	19	1
213563	2	0	28	1	140	1	218812	10	0	21.3400001525879	0	0	1	0	2	0	0	0	0	0	0	1	0	0	0	0	0	0	19	19	0
213563	3	1	34	0	140	1	218812	29	2	21.6599998474121	0	0	0	1	3	0	0	0	0	0	0	1	0	0	0	0	0	0	19	19	0
145935	3	1	25	1	140	1	149521	56	2	20.2399997711182	0	0	1	1	1	0	0	0	0	1	1	0	0	0	0			0	19	19
145935	3	1	25	1	140	1	149521	6	2	20.2399997711182	0	0	1	0	2	0	0	0	0	1	1	0	1	0	0	1	1	0	19	19	1
145935	4	0	30	0	140	1	149521	49	2	24.1599998474121	0	0	2	0	2	0	0	1	1	0	1	0	0	1	0	0	0	0	19	19	0
145935	4	0	30	0	140	1	149521	23	2	24.1599998474121	0	0	2	0	2	0	0	1	1	0	1	0	0	1	0	0	0	0	19	19	0
145935	5	1	35	0	140	1	149521	52	2	24.2600002288818	0	0	0	1	3	0	0	0	0	1	1	0	0	0	0	0	0	0	19	19	0
145935	5	1	30	0	140	1	149521	57	0	20.2099990844727	0	0	2	0	1	0	0	1	1	1	1	1	1	0	0	1	0	0	19	19	1
146051	5	0	20	0	140	1	149640	14	0	18.75	0	0	2	0	1	0	0	1	1	1	1	1	1	0	0	1	1	0	19	19	1
146051	5	0	30	0	140	1	149640	33	0	24.6399993896484	0	0	0	0	3	0	0	0	0	1	1	1	0	0	0	1	0	0	19	19	1
146051	5	0	35	1	140	1	149640	54	2	20.3099994659424	0	0	0	1	3	0	0	0	0	1	1	0	0	0	0	0	0	0	19	19	0
146051	5	0	35	1	140	1	149640	28	2	20.3099994659424	0	0	0	0	3	0	0	0	0	1	1	0	1	0	0	1	1	0	19	19	1
146051	5	1	34	0	140	1	149640	41	2	23.9699993133545	0	0	1	1	3	0	0	0	0	1	1	1	0	1	0	0	0	0	19	19	0
146051	4	1	19	1	140	1	149640	49	2	23.3700008392334	0	0	2	1	2	0	0	0	0	1	1	0	0	0	0	1	0	0	19	19	1
146051	4	1	19	1	140	1	149640	5	2	23.3700008392334	0	0	2	1	2	0	0	0	0	1	1	0	1	0	1	0	0	0	19	19	0
146051	5	1	26	0	140	1	149640	58	2	39.0299987792969	2	0	2	0	1	0	0	0	0	1	1	0	0	0	0	0	0	0	19	19	0
146051	5	1	26	0	140	1	149640	26	2	39.0299987792969	2	0	2	1	2	0	0	0	0	1	1	0	1	0	0	0	0	0	19	19	0
146051	4	1	21	1	140	1	149640	4	2	23.1499996185303	0	0	2	0	1	0	0	1	1	1	1	0	0	1	0	0	0	0	19	19	0
431514	3	0	23	0	140	1	442119	39	2	21.0699996948242	0	0	0	1	2	0	0	0	0	0	0	1	1	1	0	1	1	0	19	19	1
431514	2	0	42	1	140	1	442119	56	2	20.7600002288818	0	0	1	1	3	0	0	0	0	0	0	0	0	0	0	0	0	0	19	19	0
431514	2	0	42	1	140	1	442119	12	2	20.7600002288818	0	0	1	0	3	0	0	0	0	0	0	0	0	1	1	0	0	0	19	19	0
431514	3	0	24	1	140	1	442119	36	2	21.25	0	0	0	1	3	0	0	0	0			0	0	0	0	0	0	0	19	19	0
431514	3	0	24	1	140	1	442119	4	2	21.25	0	0	0	1	3	0	0	0	0			0	0	0	0	0	0	0	19	19	0
431514	4	0	26	1	140	1	442119	56	2	16.0599994659424	1	0	1	0	3	0	0	0	0	1	0	1	0	0	0	1	0	0	19	19	1
431514	4	0	26	1	140	1	442119	56	2	16.0599994659424	1	0	1	1	3	0	0	0	0	1	0	0	0	0	0	1	1	0	19	19	1
431514	4	0	26	1	140	1	442119	11	2	16.0599994659424	1	0	1	0	3	0	0	0	0	1	0	0	0	0	1	0	1	1	19	19	1
431514	4	0	25	0	140	1	442119	38	2	31.6100006103516	2	0	1	1	2	0	0	0	0	1	0	0	0	0	0	0	0	0	19	19	0
431514	3	0	38	0	140	1	442119	41	2	21.1700000762939	0	0	1	0	3	0	0	0	0	0	0	0	0	0	0	0	0	0	19	19	0
431514	3	0	31	1	140	1	442119	47	2	27.0900001525879	2	0	1	0	3	0	0	0	0	0	0	1	0	1	0	0	0	0	19	19	0
431514	3	0	31	1	140	1	442119	4	2	27.0900001525879	2	0	1	0	3	0	0	0	0	0	0	0	0	0	0	0	0	0	19	19	0
431514	4	0	21	1	140	1	442119	10	0	17.0499992370605	1	0	0	0	1	0	0	0	0	0	0	0	0	0	0	1	1	0	19	19	1
431514	4	0	23	0	140	1	442119	33	2	22.5	0	0	2	1	1	0	0	1	1	0	0	1	0	0	0	1	0	0	19	19	1
255596	2	1	38	1	140	1	261878	23	2	18.0699996948242	1	0	0	1	3	0	0	0	0	1	0	1	0	0	0	1	1	0	19	19	1
255596	2	0	25	0	140	1	261878	31	2	22.6700000762939	0	0	2	1	3	0	0	0	0	1	0	1	0	0	0	0	0	0	19	19	0
255596	2	0	31	0	140	1	261878	49	0	22.7399997711182	0	0	0	1	3	0	0	0	0	0	0	1	0	0	0	0	0	0	19	19	0
255596	3	1	33	0	140	1	261878	50	1	24.1499996185303	0	0	0	0	2	0	0	0	0	0	0	0	0	0	0	0	0	0	19	19	0
255596	3	1	33	0	140	1	261878	19	1	24.1499996185303	0	0	0	0	3	0	0	0	0	0	0	1	0	0	0	1	0	0	19	19	1
255596	2	1	42	0	140	1	261878	28	2	19.2000007629395	0	0	0	1	3	0	0	0	0	0	0	1	0	0	0	1	0	0	19	19	1
255596	2	1	41	0	140	1	261878	51	1	19.2399997711182	0	0	0	1	3	0	0	0	0	0	0	1	0	0	0	1	1	0	19	19	1
255596	1	0	41	0	140	1	261878	42	2	19.7000007629395	0	0	1	1	3	0	0	0	0	0	0	1	1	1	0	0	0	0	19	19	0
272866	1	1	28	1	140	1	279573	29	1	29.3500003814697	2	0	1	0	3	0	0	0	0	0	0	0	1	0	0	0	0	0	19	19	0
272866	1	1	28	1	140	1	279573	5	2	29.3500003814697	2	0	1	1	3	0	0	0	0	0	0	0	1	1	0	0	0	0	19	19	0
272866	1	0	31	1	140	1	279573	14	0	21.4500007629395	0	0	0	0	2	0	0	0	0	0	0	0	0	0	0	0	0	0	19	19	0
272866	1	0	31	1	140	1	279573	42	0	21.4500007629395	0	0	0	0	1	0	0	0	0	0	0	0	0	0	0	1	0	0	19	19	1
272866	1	0	19	1	140	1	279573	16	2	18.3899993896484	1	0	1	1	1	0	0	0	0	1	0	1	1	0	0	1	1	1	19	19	1
272866	1	1	35	0	140	1	279573	35	1	22.0599994659424	0	0	0	1	1	0	0	0	0	1	0	0	0	0	0	1	0	0	19	19	1
272866	2	1	21	1	140	1	279573	9	2	20.2099990844727	0	0	2	1	2	0	0	0	0	1	0	1	1	0	0	0	0	0	19	19	0
272866	2	0	19	1	140	1	279573	1	1	19.7700004577637	0	0	0	0	1	0	0	0	0	1	0	0	0	0	0	0	0	0	19	19	0
272866	2	1	22	1	140	1	279573	14	0	20.4500007629395	0	0	0	0	2	0	0	0	0	1	0	1	0	0	0	0	0	0	19	19	0
272866	2	0	30	0	140	1	279573	22	2	24.9599990844727	0	0	0	0	3	0	0	0	0	1	0	0	1	0	0	1	1	0	19	19	1
272866	1	1	20	1	140	1	279573	7	1	19.9500007629395	0	0	0	1	1	0	0	0	0	1	0	0	0	0	0	1	1	1	19	19	1
262504	2	1	26	0	140	1	268956	36	2	19	0	0	1	0	2	0	0	0	0	1	0	1	0	0	0	0	0	0	19	19	0
262504	3	0	26	0	140	1	268956	54	2	22.1900005340576	0	0	0	0	1	0	0	0	0	1	0	1	1	1	0	0	0		19	19	0
262504	2	1	35	0	140	1	268956	52	1	18.3500003814697	1	0	0	1	3	0	0	0	0	1	0	0	1	0	0	0	0	0	19	19	0
262504	2	1	35	0	140	1	268956	25	2	18.3500003814697	1	0	0	0	3	0	0	0	0	1	0	0	1	0	0	0	0	0	19	19	0
262504	2	0	37	1	140	1	268956	49	0	26.3999996185303	2	0	0	1	3	0	0	0	0	1	0	1	0	0	0	0	0	0	19	19	0
262504	2	0	37	1	140	1	268956	16	2	26.3999996185303	2	0	0	1	3	0	0	0	0	1	0	1	0	0	0	1	0	0	19	19	1
262504	2	1	36	0	140	1	268956	44	2	24.7800006866455	0	0	2	1	3	0	0	0	0	1	0	1	0	0	0	1	0	0	19	19	1
262504	2	0	32	0	140	1	268956	34	0	24.9599990844727	0	0	0	0	2	0	0	0	0	1	0	1	0	0	0	1	1	0	19	19	1
224510	1	1	20	1	140	1	230028	16	0	17.3199996948242	1	0	2	0	2	0	0	0	0	0	0	1	1	0	1	0	0	0	19	19	0
224510	1	0	38	1	140	1	230028	52	0	18.0300006866455	1	0	0	0	3	0	0	0	0	0	0	0	1	1	0	1	1	0	19	19	1
224510	2	1	40	0	140	1	230028	59	2	22.2900009155273	0	0	0	1	3	0	0	0	0			0	0	0	0	0	0	0	19	19	0
224510	2	1	40	0	140	1	230028	59	2	22.2900009155273	0	0	0	0	3	0	0	0	0			0	0	0	0	0	0	0	19	19	0
224510	2	1	40	0	140	1	230028	42	2	22.2900009155273	0	0	0	1	3	0	0	0	0			0	0	0	1	1	0	0	19	19	1
893044	3	1	37	0	190	1	898481	26	2	29.8899993896484	2	1	2	0	2	0	0	1	1	1	0	1	1	0	0	0	0	0	30	30	0
893044	3	1	35	0	190	1	898481	54	2	20.6599998474121	0	1	2	0	1	0	1	1	1	1	0	1	0	0	0	0	0	0	30	30	0
893044	3	1	30	1	190	1	898481	32	0	20.7199993133545	0	1	2	0	1	0	0	0	0	1	0	1	1	0	0	0	0	0	30	30	0
893044	3	1	30	1	190	1	898481	8	2	20.7199993133545	0	1	2	0	2	0	0	0	0	1	0	1	0	0	0	0	0	0	30	30	0
893044	2	0	25	0	190	1	898481	32	2	19.0599994659424	0	1	1	1	3	0	0	1	1	1	0	1	0	0	0	1	0	0	30	30	1
893044	3	0	39	1	190	1	898481	18	2	26.4899997711182	2	1	2	1	3	0	1	1	1	1	0	1	0	0	0	1	1	0	30	30	1
1001034	5	1	35	0	190	1	1007129	42	2	42.7999992370605	2	1	2	0	3	0	1	1	1	1	1	0	0	0	0	0	0	0	30	30	0
1001034	4	1	22	0	190	1	1007129	38	2	20.0900001525879	0	1	2	1	2	0	0	0	0	1	1	1	0	0	0	0	0	0	30	30	0
1001034	4	1	31	1	190	1	1007129	10	2	20.7399997711182	0	1	2	0	2	0	0	1	1	1	1	1	0	0	0	0	0	0	30	30	0
1001034	5	1	25	1	190	1	1007129	9	2	23.8899993896484	0	1	2	0	1	0	1	0	1	1	1	1	0	0	0	0	0	0	30	30	0
1001034	5	0	33	1	190	1	1007129	57	2	19.4899997711182	0	1	2	0	2	0	0	1	1	1	1	1	0	0	0	0	0	0	30	30	0
1001034	5	0	33	1	190	1	1007129	18	2	19.4899997711182	0	1	2	0	3	0	0	1	1	1	1	1	0	0	0	0	0	0	30	30	0
1001034	3	1	41	0	190	1	1007129	26	2	20.8199996948242	0	1	0	0	3	0	0	0	0	1	0	1	0	0	0	0	0	0	30	30	0
1001034	5	1	42	0	190	1	1007129	44	2	22.5900001525879	0	1	2	0	3	0	1	1	1	1	1	1	0	0	0	0	0	0	30	30	0
615107	4	1	30	1	190	1	618852	50	2	27.9899997711182	2	1	2	0	2	0	0	0	0	1	1	1	0	0	0	0	0	0	30	30	0
615107	4	1	30	1	190	1	618852	9	2	27.9899997711182	2	1	2	0	3	0	0	0	0	1	1	1	0	1	0	0	0	0	30	30	0
615107	4	1	21	0	190	1	618852	28	1	24.8400001525879	0	1	2	1	1	0	0	1	1	1	1	1	0	0	0	0	0	0	30	30	0
615107	4	1	20	1	190	1	618852	31	1	27.0900001525879	2	1	1	0	1	0	0	0	0	1	0	0	0	1	1	1	1	0	30	30	1
615107	4	1	20	1	190	1	618852	8	2	27.0900001525879	2	1	1	1	2	0	0	0	0	1	0	0	1	0	0	1	1	0	30	30	1
628478	3	1	34	0	190	1	632305	20	2	24.7399997711182	0	1	2	0	2	0	0	0	0	1	0	0	0	0	0	1	0	0	30	30	1
628478	3	1	22	1	190	1	632305	13	2	20.2099990844727	0	1	2	0	2	0	0	0	0	1	0	1	0	1	1	1	0	0	30	30	1
628478	5	1	40	0	190	1	632305	18	2	19.7299995422363	0	1	2	0	3	0	0	1	1	1	1	1	0	0	0	0	0	0	30	30	0
475216	4	1	35	0	190	1	478110	54	1			1	2	1	2	0	0	1	1	1	0	0							30	30
475216	3	0	22	0	190	1	478110	43	2	20.6499996185303	0	1	1	1	1	0	0	1	1	1	0	1	0	0	0	0	0	0	30	30	0
475216	4	1	18	0	190	1	478110	56	2	21.5900001525879	0	1	2	1	2	0	0	1	1	1	0	1	0	0	0	0	0	0	30	30	0
475216	4	1	18	0	190	1	478110	56	2	21.5900001525879	0	1	2	0	1	0	0	1	1	1	0	1	0	0	0	0	0	0	30	30	0
475216	4	1	40	0	190	1	478110	41	2	22.9500007629395	0	1	0	0	3	0	0	1	1	1	0	1	0	0	0	0	1	0	30	30	1
475216	3	1	35	1	190	1	478110	15	2	21.7800006866455	0	1	1	1	2	0	0	0	0	1	0	1	0	0	0	1	1	1	30	30	1
489617	3	1	28	1	190	1	492598	5	1	21.1800003051758	0	1	0	1	3	0	0	0	0	1	0	0	0	1	0	0	1	0	30	30	1
489617	5	1	33	0	190	1	492598	50	2	32.2200012207031	2	1	2	1	1	1	1	1	1	1	1	1	1	0	0	0	0	0	30	30	0
489617	5	1	33	0	190	1	492598	28	2	32.2200012207031	2	1	2	1	2	1	1	1	1	1	1	1	1	0	0	0	0	0	30	30	0
489617	4	1	28	1	190	1	492598	51	2	20.4500007629395	0	1	2	1	2	0	0	0	0	1	0	1	0	0	0	0	0	0	30	30	0
489617	4	1	28	1	190	1	492598	40	2	20.4500007629395	0	1	2	0	2	0	0	0	0	1	0	1	0	0	0	0	0	0	30	30	0
489617	4	1	28	1	190	1	492598	3	2	20.4500007629395	0	1	2	1	3	0	0	0	0	1	0	1	0	0	0	0	1	0	30	30	1
604821	4	0	28	0	190	1	608503	55	2	26.0300006866455	2	1	2	0	1	0	0	1	1	1	0	1	0	0	0	0	0	0	30	30	0
604821	4	0	28	0	190	1	608503	26	2	26.0300006866455	2	1	2	0	2	0	0	1	1	1	0	1	0	1	0	0	0	0	30	30	0
604821	4	1	25	1	190	1	608503	38	2	20.4699993133545	0	1	2	1	2	0	0	1	1	1	0	1	0	0	0	0	0	0	30	30	0
604821	4	1	25	1	190	1	608503	13	2	20.4699993133545	0	1	2	1	2	0	0	1	1	1	0	1	0	1	0	1	1	0	30	30	1
705624	3	0	31	1	190	1	709920	2	2	21.2199993133545	0	1	1	0	3	0	0	0	0	1	0	0	0	0	0	0	0	0	30	30	0
705624	3	0	24	1	190	1	709920	55	2	21.2800006866455	0	1	2	1	1	0	0	1	1	1	1	1	0	0	0	0	0	0	30	30	0
705624	3	0	24	1	190	1	709920	5	2	21.2800006866455	0	1	2	0	2	0	0	1	1	1	1		0	0	0	0	0	0	30	30	0
705624	4	1	23	0	190	1	709920	49	2	20.9500007629395	0	1	2	0	1	0	0	1	1	1	0	1	0	0	0	0	0	0	30	30	0
705624	4	1	23	0	190	1	709920	23	2	20.9500007629395	0	1	2	0	2	0	0	1	1	1	0	1	0	0	0	0	0	0	30	30	0
1640557	5	1	26	1	190	1	1650545	34	2	23.7099990844727	0	1	2	1	1	0	0	1	1	1	1	1	0	0	0	0	0	0	30	30	0
1640557	5	1	26	1	190	1	1650545	5	2	23.7099990844727	0	1	2	0	2	0	0	1	1	1	1	1	0	1	0	0	0	0	30	30	0
1640557	5	1	30	1	190	1	1650545	48	2	30.1800003051758	2	1	2	1	2	0	0	0	0	1	0	1	0	0	0	0	0	0	30	30	0
1640557	5	1	30	1	190	1	1650545	4	2	30.1800003051758	2	1	2	1	2	0	0	0	0	1	0	0	0	0	0	0	0	1	30	30	1
1640557	4	1	35	0	190	1	1650545	56	2	29.1200008392334	2	1	2	0	2	0	0	1	1	1	1	1	0	0	0	0	0	0	30	30	0
1640557	4	1	37	1	190	1	1650545	11	2	36.3899993896484	2	1	2	0	2	0	0	0	0	1	1	1	0	1	0	0	0	0	30	30	0
1265257	4	1	25	0	190	1	1272960	35	2	22.3600006103516	0	1	2	0	2	0	0	0	0	1	0	1	0	0	0	0	0	0	30	30	0
1265257	4	1	23	1	190	1	1272960	33	2	25.9799995422363	2	1	2	0	1	0	0	0	0	1	0	1	1	1	0	0	0	0	30	30	0
1265257	4	1	23	1	190	1	1272960	0	2	25.9799995422363	2	1	2	1	2	0	0	0	0	1	0	0	0	0	0	0	0	0	30	30	0
1265257	4	1	30	0	190	1	1272960	37	2	27.1499996185303	2	1	2	0	3	0	0	0	0	1	0	1	1	0	0	0	0	0	30	30	0
1265257	4	1	31	0	190	1	1272960	41	2	27.9599990844727	2	1	2	1	2	0	0	0	0	1	0	1	1	0	0	0	0	0	30	30	0
1265257	3	1	22	0	190	1	1272960	34	2	24.1100006103516	0	1	2	0	2	0	0	1	1	1	1	1	0	0	0	0	0	0	30	30	0
1265257	4	1	23	1	190	1	1272960	32	2	25.9099998474121	2	1	2	0	2	0	0	1	1	1	0	1	1	0	0	1	0	0	30	30	1
1265257	4	1	23	1	190	1	1272960	12	2	25.9099998474121	2	1	2	0	2	0	0	1	1	1	0	0	1	1	1	0	0	0	30	30	0
1265257	3	1	25	0	190	1	1272960	44	2	21.7900009155273	0	1	1	1	2	0	0	1	1	1	0	1	0	0	0	1	0	0	30	30	1
1265257	3	1	20	0	190	1	1272960	45	2	19.3700008392334	0	1	2	0	1	0	0	0	0	1	0	1	0	0	0	0	0	0	30	30	0
1265257	3	1	20	0	190	1	1272960	22	2	19.3700008392334	0	1	2	0	2	0	0	0	0	1	0	1	0	0	0	1	1	1	30	30	1
891830	2	1	19	0	190	1	897260	14	2	24.0100002288818	0	1	1	1	2	0	0	0	0	1	0	0	0	0	0	0	0	0	30	30	0
891830	2	0	25	1	190	1	897260	32	2	19.75	0	1	0	0	2	0	0	0	0	1	0	1	0	1	1	0	0	0	30	30	0
891830	2	0	25	1	190	1	897260	1	2	19.75	0	1	0	1	2	0	0	0	0	1	0	0	0	1	0	1	0	0	30	30	1
891830	3	0	24	0	190	1	897260	32	2	24.8199996948242	0	1	2	1	1	0	0	0	0	1	0	1	0	0	0	0	0	0	30	30	0
891830	2	1	43	0	190	1	897260	30	2	16.7600002288818	1	1	0	1	2	0	0	0	0	0	0	0	0	0	0	0	0	0	30	30	0
891830	2	1	43	0	190	1	897260	30	2	16.7600002288818	1	1	0	1	2	0	0	0	0	0	0	0	0	0	0	1	0	0	30	30	1
612064	3	1	35	0	190	1	615791	55	2	27.0499992370605	2	1	2	1	2	1	1	1	1	1	0	1	1	1	1	1	1	0	30	30	1
612064	3	1	35	0	190	1	615791	24	2	27.0499992370605	2	1	2	1	3	1	1	1	1	1	0	1	1	1	1	0	0	0	30	30	0
612064	4	1	26	0	190	1	615791	56	2			1	2	0	1	0	0	0	0	1	1	1	0	0	0				30	30
612064	4	1	26	0	190	1	615791	34	2			1	2	1	2	0	0	0	0	1	1	1	0	0	0				30	30
612064	4	0	25	1	190	1	615791	25	2	21.8899993896484	0	1	2	1	1	0	0	0	0	1	1	0	0	1	0	0	0	0	30	30	0
612064	4	0	25	1	190	1	615791	4	1	21.8899993896484	0	1	2	1	2	0	0	0	0	1	1	0	0	0	0	0	0	0	30	30	0
535925	3	1	24	0	190	1	541753	59	1	19.7700004577637	0	0	2	0	2	0	0	1	1	1	0	0	1	1	0	0	1	0	30	30	1
535925	3	1	24	0	190	1	541753	29	2	19.7700004577637	0	0	2	0	2	0	0	1	1	1	0	1	1	0	0	0	0	0	30	30	0
535925	3	0	43	0	190	1	541753	44	2	22.3600006103516	0	0	1	0	3	0	0	1	1	1	0	1	0	0	0	0	0	0	30	30	0
788125	4	1	29	0	190	1	796695	20	2	21.8899993896484	0	0	2	0	2	0	1	0	1	1	0	1	0	0	0	0	0	0	30	30	0
788125	5	1	37	1	190	1	796695	53	2	17.4099998474121	1	0	2	1	2	0	1	1	1	1	0	0	0	0	0	0	0	0	30	30	0
788125	5	1	37	1	190	1	796695	21	1	17.4099998474121	1	0	2	0	3	0	1	1	1	1	0	1	0	0	0	1	1	0	30	30	1
788125	4	1	18	1	190	1	796695	10	2	17.6000003814697	1	0	2	0	1	0	0	1	1	1	0	0	0	0	0	0	0	0	30	30	0
607379	4	1	25	1	190	1	613984	39	2	20.3700008392334	0	0	1	1	3	0	0	1	1	1	0	1	0	0	0	0	0	0	30	30	0
607379	4	1	25	1	190	1	613984	4	2	20.3700008392334	0	0	1	1	3	0	0	1	1	1	0	0	0	0	0	0	0	0	30	30	0
607379	3	1	25	0	190	1	613984	55	2	23.9699993133545	0	0	1	0	1	0	0	0	0	1	0	0	0	0	0	0	0	0	30	30	0
607379	3	1	25	0	190	1	613984	29	2	23.9699993133545	0	0	1	1	2	0	0	0	0	1	0	1	1	0	0	1	0	0	30	30	1
607379	3	1	25	1	190	1	613984	11	2			0	0	0	2	0	0	0	0	1	0	0	0	0	1				30	30
607379	3	1	22	0	190	1	613984	19	2	21.6399993896484	0	0	2	0	1	0	0	1	1	1	0	1	1	0	0	0	0	0	30	30	0
607379	5	1	32	0	190	1	613984	45	2	22.2700004577637	0	0	2	1	1	0	0	1	1	1	1	1	0	0	0	0	0	0	30	30	0
607379	4	1	23	0	190	1	613984	31	2	23.2900009155273	0	0	2	0	1	0	0	1	1	1	0	1	1	0	0	0	0	0	30	30	0
633145	4	1	23	0	190	1	640030	45	2	25.8400001525879	2	0	2	1	2	0	0	1	1	1	0	1	0	0	0	0	0	0	30	30	0
633145	4	1	23	0	190	1	640030	17	2	25.8400001525879	2	0	2	1	2	0	0	1	1	1	0	1	0	0	0	0	0	0	30	30	0
633145	2	1	25	1	190	1	640030	57	2	22.2399997711182	0	0	2	0	2	0	0	0	0	1	0	1	0	0	0	0	0	0	30	30	0
633145	2	1	25	1	190	1	640030	13	2	22.2399997711182	0	0	2	0	2	0	0	0	0	1	0	1	1	0	0	0	0	0	30	30	0
633145	4	1	29	1	190	1	640030	35	1	25.6800003051758	2	0	1	1	2	0	1	1	1	1	1	1	0	0	0	0	0	0	30	30	0
633145	4	1	29	1	190	1	640030	8	2	25.6800003051758	2	0	1	0	3	0	1	1	1	1	1	0	1	0	0	0	0	1	30	30	1
633145	3	1	31	0	190	1	640030	53	2	21.2299995422363	0	0	2	1	2	0	0	0	0	1	0	1	0	0	0	1	1	0	30	30	1
633145	3	1	31	0	190	1	640030	23	2	21.2299995422363	0	0	2	1	3	0	0	0	0	1	0	1	0	0	0	1	1	0	30	30	1
633145	3	1	32	0	190	1	640030	38	2	26.3799991607666	2	0	2	1	1	0	0	0	0	1	0	0	0	0	0	1	1	0	30	30	1
633145	3	1	32	0	190	1	640030	9	2	26.3799991607666	2	0	2	1	2	0	0	0	0	1	0	0	1	0	0	1	1	1	30	30	1
633145	4	1	31	1	190	1	640030	54	2	25.0900001525879	2	0	2	0	3	0	0	0	0	1	0	1	0	0	0	0	0	0	30	30	0
633145	4	1	31	1	190	1	640030	0	2	25.0900001525879	2	0	2	1	3	0	0	0	0	1	0	0	0	0	0	0	0	0	30	30	0
633145	5	1	41	1	190	1	640030	6	2	24.7700004577637	0	0	2	1	3	0	0	1	1	1	1	0	0	0	0	0	0	0	30	30	0
633145	3	1	37	1	190	1	640030	59	2	21.8400001525879	0	0	1	1	1	0	0	0	0	1	0	1	1	0	0	0	0	0	30	30	0
633145	3	1	37	1	190	1	640030	41	2	21.8400001525879	0	0	1	0	2	0	0	0	0	1	0	1	1	0	0	0	0	0	30	30	0
633145	3	1	37	1	190	1	640030	6	2	21.8400001525879	0	0	1	1	2	0	0	0	0	1	0	1	1	1	1	0	0	0	30	30	0
874342	5	0	36	1	190	1	883850	34	1	25.4799995422363	2	0	2	0	2	0	0	0	0	1	1	1	0	0	0			0	30	30
874342	5	0	36	1	190	1	883850	4	0	25.4799995422363	2	0	2	1	3	0	0	0	0	1	1	1	0	0	0	1	0	0	30	30	1
874342	5	0	30	0	190	1	883850	59	2	28.7299995422363	2	0	2	0	1	0	0	0	0	1	1	1	0	0	0	0	0	0	30	30	0
874342	5	0	30	0	190	1	883850	37	2	28.7299995422363	2	0	2	1	2	0	0	0	0	1	1	0	0	0	0	0	0	0	30	30	0
874342	5	0	30	0	190	1	883850	17	2	28.7299995422363	2	0	2	1	2	0	0	0	0	1	1	1	0	0	0	0	0	0	30	30	0
874342	5	0	39	0	190	1	883850	34	2	24.3799991607666	0	0	2	1	3	0	1	1	1	1	1	1	0	0	0	0	0	0	30	30	0
874342	5	0	20	1	190	1	883850	29	2	30.0200004577637	2	0	2	0	1	0	0	1	1	1	1	1	0	1	0	0	0	0	30	30	0
874342	5	0	20	1	190	1	883850	5	2	30.0200004577637	2	0	2	0	2	0	0	1	1	1	1	0	0	0	0	0	0	0	30	30	0
874342	5	1	33	0	190	1	883850	43	2	28.9899997711182	2	0	2	1	2	0	0	1	1	1	0	1	0	0	0	0	0	0	30	30	0
695239	5	1	36	0	190	1	702799	52	2	25.7099990844727	2	0	2	0	2	1	1	0	1	1	1	1	0	0	0	0	0	0	30	30	0
695239	5	1	36	0	190	1	702799	28	2	25.7099990844727	2	0	2	0	3	1	1	0	1	1	1	1	0	0	0	0	0	0	30	30	0
617264	2	1	19	1	190	1	623977	5	2	20.9300003051758	0	0	0	0	2	0	0	0	0	0	0	0	0	0	0	1	1	0	30	30	1
617264	2	1	19	1	190	1	623977	57	2	20.9300003051758	0	0	0	1	2	0	0	0	0	0	0	0	0	0	0	0	0	0	30	30	0
617264	2	1	36	0	190	1	623977	50	2	26.6100006103516	2	0	0	1	3	0	0	0	0	0	0	1	0	0	0	0	0	0	30	30	0
617264	2	1	30	1	190	1	623977	9	1	19.6100006103516	0	0	0	1	2	0	0	0	0	0	0	1	0	0	0	0	0	0	30	30	0
617264	2	1	30	1	190	1	623977	57	2	19.6100006103516	0	0	0	0	2	0	0	0	0	0	0	0	0	0	0	1	0	0	30	30	1
617264	3	1	29	0	190	1	623977	38	2	28.1900005340576	2	0	0	0	3	0	0	0	0	0	0	1	0	0	0	0	0	0	30	30	0
617264	3	1	26	1	190	1	623977	31	2	21.1299991607666	0	0	0	1	2	0	0	0	0	0	0	0	0	0	0	1	1	0	30	30	1
617264	3	1	38	1	190	1	623977	38	2	36.5999984741211	2	0	0	0	3	0	0	0	0	0	0	0	0	0	0	0	0	0	30	30	0
617264	3	1	38	1	190	1	623977	9	2	36.5999984741211	2	0	0	1	3	0	0	0	0	0	0	0	0	0	0	1	0	0	30	30	1
617264	2	1	45	0	190	1	623977	37	2	28.4300003051758	2	0	1	0	3	0	0	0	0	0	0	0	0	1	0	0	0	0	30	30	0
504088	3	1	34	0	190	1	509569	49	2	24.2999992370605	0	0	1	0	3	0	0	0	0	0	0	1	0	0	0	0	0	0	30	30	0
504088	3	1	23	1	190	1	509569	45	2	23.1499996185303	0	0	1	0	2	0	0	0	0	0	1	1	1	1	0	1	0	0	30	30	1
504088	3	1	23	1	190	1	509569	8	2	23.1499996185303	0	0	1	0	2	0	0	0	0	0	1	0	0	1	0	0	0	0	30	30	0
513826	3	1	35	0	190	1	519414	59	2	21.0499992370605	0	0	2	0	3	0	1	1	1	1	0	1	0	0	0	0	0	0	30	30	0
513826	3	1	35	0	190	1	519414	34	2	21.0499992370605	0	0	2	0	3	0	1	1	1	1	0	1	0	0	0	0	0	0	30	30	0
513826	2	1	42	0	190	1	519414	49	2	32.1699981689453	2	0	1	1	3	0	0	0	0	1	0	1	0	0	0	0	0	0	30	30	0
513826	4	0	21	1	190	1	519414	6	2	23.0100002288818	0	0	1	1	2	0	0	0	0	1	1	0	0	0	0	0	0	0	30	30	0
513826	4	0	18	1	190	1	519414	10	1	21.4500007629395	0	0	2	0	1	0	0	0	0	1	1	0	1	1	0	0	0	0	30	30	0
513826	4	1	25	1	190	1	519414	6	2	20.0499992370605	0	0	2	1	1	0	0	0	0	1	1	0	0	0	0	0	0	0	30	30	0
513826	2	0	20	1	190	1	519414	7	2	18.5	0	0	1	0	1	0	0	0	0	1	0	0	0	0	0	0	0	0	30	30	0
658356	3	1	24	1	190	1	665515	49	2	21.3799991607666	0	0	1	1	2	0	0	0	0	0	0	1	1	1	0	0	0	0	30	30	0
658356	3	1	24	1	190	1	665515	18	2	21.3799991607666	0	0	1	1	2	0	0	0	0	0	0	1	1	1	1	0	0	0	30	30	0
658356	3	1	40	1	190	1	665515	5	2	25.0200004577637	2	0	1	0	2	0	0	0	0	1	1	0	0	0	0	0	0	0	30	30	0
658356	3	1	38	0	190	1	665515	39	2	22.0900001525879	0	0	1	1	3	0	0	0	0	1	0	1	0	0	0	0	0	0	30	30	0
619629	2	1	27	0	190	1	626367	27	2	21.8299999237061	0	0	2	0	2	0	0	0	0	0	0	1	0	0	0	0	0	0	30	30	0
619629	2	1	30	1	190	1	626367	19	2	23.1700000762939	0	0	1	0	2	0	0	0	0	0	0	1	0	0	0	0	0	0	30	30	0
619629	2	1	22	0	190	1	626367	35	2	23.3799991607666	0	0	2	1	2	0	0	0	0	1	0	1	1	1	0	1	0	0	30	30	1
619629	3	0	24	1	190	1	626367	18	2	20.2700004577637	0	0	2	1	2	0	0	0	0	1	0	0	0	0	0	0	0	0	30	30	0
619629	3	0	22	0	190	1	626367	35	2	21.8400001525879	0	0	1	1	2	0	0	0	0	1	0	0	0	0	1	0	0	0	30	30	0
619629	2	1	33	0	190	1	626367	35	2	24.0300006866455	0	0	2	0	3	0	0	0	0	1	0	1	0	0	0	0	0	0	30	30	0
619629	2	0	25	0	190	1	626367	48	2	24.4500007629395	0	0	2	0	2	0	0	0	0	1	0	1	0	0	0	1	0	0	30	30	1
619629	2	0	25	0	190	1	626367	33	2	24.4500007629395	0	0	2	0	2	0	0	0	0	1	0	1	0	0	0	1	0	0	30	30	1
524743	2	1	31	0	190	1	530449	44	2	25.2999992370605	2	0	0	1	3	0	0	0	0	0	0	1	0	0	0	0	0	0	30	30	0
524743	2	1	17	1	190	1	530449	1	2	21.3299999237061	0	0	2	1	1	0	0	0	0	0	0	0	0	0	0	0	0	0	30	30	0
495593	3	1	20	0	190	1	500982	41	2	20.6100006103516	0	0	1	0	2	0	0	0	0	0	0	1	1	1	1	0	0	0	30	30	0
495593	3	1	20	1	190	1	500982	6	2	18.5599994659424	0	0	2	0	1	0	0	0	0	0	0	1	0	0	0	0	0	0	30	30	0
495593	2	1	43	0	190	1	500982	53	2	22.9599990844727	0	0	2	0	3	0	0	0	0	0	0	0	0	0	0	1	0	0	30	30	1
495593	2	1	16	1	190	1	500982	12	2	21.0799999237061	0	0	2	1	1	0	0	0	0	0	0	0	1	1	1	0	0	0	30	30	0
591514	3	1	22	1	190	1	597947	52	2	21.2000007629395	0	0	1	1	3	0	0	0	0	0	0	1	0	0	0	0	0	0	30	30	0
591514	3	1	22	1	190	1	597947	39	2	21.2000007629395	0	0	1	0	3	0	0	0	0	0	0	1	0	0	0	0	0	0	30	30	0
591514	3	1	22	1	190	1	597947	15	2	21.2000007629395	0	0	1	1	3	0	0	0	0	0	0	0	0	0	0	0	0	0	30	30	0
591514	4	1	26	0	190	1	597947	26	2	22.3700008392334	0	0	2	0	2	0	0	0	0	0	0	1	1	0	0	0	0	0	30	30	0
591514	4	1	25	0	190	1	597947	36	2	34.5999984741211	2	0	1	0	3	0	0	0	0	0	0	1	0	0	0	0	0	0	30	30	0
591514	3	1	21	1	190	1	597947	6	2	22.6299991607666	0	0	2	1	1	0	0	0	0	0	0	0	0	0	0	0	0	0	30	30	0
831317	4	1	36	0	190	1	840357	38	2	24.4799995422363	0	0	1	0	3	0	0	0	0	1	0	0	0	0	0	0	0	0	30	30	0
831317	4	1	25	1	190	1	840357	9	2	27.8299999237061	2	0	1	1	3	0	0	0	0	1	0	0	0	0	0	0	1	1	30	30	1
831317	4	1	25	1	190	1	840357	44	2	27.8299999237061	2	0	1	1	3	0	0	0	0	1	0	0	0	0	0	0	0	0	30	30	0
831317	4	1	27	1	190	1	840357	58	2	23.4200000762939	0	0	2	0	2	0	0	0	0	1	0	0	0	0	0	0	0	0	30	30	0
831317	4	1	27	1	190	1	840357	50	1	23.4200000762939	0	0	2	1	3	0	0	0	0	1	0	0	0	0	0	0	0	0	30	30	0
831317	4	1	27	1	190	1	840357	24	2	23.4200000762939	0	0	2	1	3	0	0	0	0	1	0	1	0	0	0	1	1	0	30	30	1
831317	4	1	27	1	190	1	840357	2		23.4200000762939	0	0	2	1	3	0	0	0	0	1	0	0	0	0	0	0	0	0	30	30	0
831317	2	1	17	1	190	1	840357	0	2	18.9099998474121	0	0	2	1	1	0	0	0	0	1	0	0	0	0	0	0	0	0	30	30	0
831317	2	1	17	1	190	1	840357	25	2	21.1000003814697	0	0	2	1	1	0	0	0	0	1	0	0	0	0	0	0	0	0	30	30	0
831317	2	1	17	1	190	1	840357	2	2	21.1000003814697	0	0	2	1	2	0	0	0	0	1	0	0	0	0	0	0	0	0	30	30	0
629918	4	1	30	0	190	1	636768	43	2	18.2299995422363	1	0	1	0	2	0	0	0	0	1	1	1	0	0	0	1	1	0	30	30	1
629918	3	1	20	0	190	1	636768	28	2	30.1200008392334	2	0	2	0	2	0	0	0	0	0	1	1	0	0	0	0	0	1	30	30	1
629918	3	1	20	0	190	1	636768	53	2	30.1200008392334	2	0	2	0	1	0	0	0	0	0	1	1	0	0	0	0	0	0	30	30	0
629918	3	1	25	1	190	1	636768	5	2	19.4699993133545	0	0	2	0	3	0	0	0	0	0	1	0	0	0	0	0	0	0	30	30	0
629918	3	1	25	1	190	1	636768	35	2	19.4699993133545	0	0	2	0	2	0	0	0	0	0	1	1	0	0	0	0	1		30	30	1
629918	3	1	20	0	190	1	636768	49	2	27.4500007629395	2	0	2	0	1	0	0	0	0	0	0	1	0	0	0	0	0	0	30	30	0
629918	4	1	28	1	190	1	636768	48	2	26.0900001525879	2	0	2	1	2	0	0	1	1	1	1	1	0	0	0	0	0	0	30	30	0
629918	4	1	28	1	190	1	636768	16	2	26.0900001525879	2	0	2	0	3	0	0	1	1	1	1	1	0	0	0	0	0	0	30	30	0
530457	2	1	35	0	190	1	536226	49	2	25.5200004577637	2	0	1	1	3	0	0	0	0	1	0	0	1	0	0	1	1	0	30	30	1
530457	3	1	19	1	190	1	536226	9	2	22.9200000762939	0	0	2	1	1	0	0	0	0	1	0	1	0	0	0	0	0	0	30	30	0
1235386	4	1	43	1	190	1	1248820	57	2	36.3499984741211	2	0	1	0	3	0	0	0	0	1	0	0	0	0	0	0	0	0	30	30	0
1235386	4	1	43	1	190	1	1248820	14	2	36.3499984741211	2	0	1	1	3	0	0	0	0	1	0	0	0	0	0	0	0	0	30	30	0
1235386	3	1	32	1	190	1	1248820	14	2	21.3500003814697	0	0	1	1	3	0	0	0	0	1	0	0	0	0	0	0	0	0	30	30	0
1235386	4	1	25	0	190	1	1248820	47	2	22.6299991607666	0	0	2	1	2	0	0	0	0	0	0	0	1	1	0	1	0	0	30	30	1
1235386	4	1	16	0	190	1	1248820	35	2	23.2299995422363	0	0	1	1	1	0	0	0	0	1	0	0	0	0	0	1	0	0	30	30	1
529451	2	1	24	0	190	1	535208	35	2	21.2099990844727	0	0	2	1	2	0	1	1	1	0	1	1	0	0	1	0	0	0	30	30	0
529451	2	1	27	1	190	1	535208	43	2	21.9099998474121	0	0	2	1	3	0	0	0	0	0	1	0	0	0	0	1	0	0	30	30	1
529451	2	1	27	1	190	1	535208	12	2	21.9099998474121	0	0	2	0	3	0	0	0	0	0	1	0	0	0	0	0	0	0	30	30	0
529451	2	1	27	1	190	1	535208	52	2	21.5400009155273	0	0	1	0	3	0	0	0	0	0	0	1	0	0	0	0	0	0	30	30	0
529451	2	1	27	1	190	1	535208	15	2	21.5400009155273	0	0	1	0	3	0	0	0	0	0	0	1	0	0	0	0	0	0	30	30	0
529451	2	1	25	0	190	1	535208	29	2	18.5499992370605	0	0	2	0	3	0	0	0	0	0	0	1	0	0	0	0	0	0	30	30	0
529451	3	1	33	0	190	1	535208	50	2	29.0200004577637	2	0	2	0	2	0	0	0	0	0	0	1	0	0	0	0	0	0	30	30	0
529451	3	1	33	0	190	1	535208	33	2	29.0200004577637	2	0	2	1	3	0	0	0	0	0	0	1	0	0	0	0	0	0	30	30	0
605252	3	1	46	1	190	1	611833	4	2	27.3199996948242	2	0	1	1	3	0	0	0	0	0	0	0	0	0	1	0	0	0	30	30	0
605252	1	1	20	1	190	1	611833	14	2	20.9699993133545	0	0	1	1	2	0	0	0	0	0	0	0	0	0	0	0	0	0	30	30	0
605252	2	1	25	0	190	1	611833	18	2	18.1700000762939	1	0	2	1	1	0	0	0	0	0	0	1	0	0	0	0	0	0	30	30	0
605252	1	1	26	0	190	1	611833	31	2	20.9500007629395	0	0	2	0	2	0	0	0	0	0	0	0	0	0	0	1	0	0	30	30	1
605252	1	1	26	0	190	1	611833	31	2	20.9500007629395	0	0	2	0	2	0	0	0	0	0	0	0	0	0	0	0	0	0	30	30	0
605252	1	1	32	0	190	1	611833	27	2	20.9400005340576	0	0	2	1	2	0	0	0	0	0	0	0	0	1	0	0	0	0	30	30	0
605252	2	1	35	0	190	1	611833	41	2	19.5900001525879	0	0	0	1	3	0	0	0	0	0	0	0	0	0	0	1	0	0	30	30	1
943763	2	1	26	1	190	1	954026	18	1	21.3899993896484	0	0	2	0	2	0	0	0	0	0	0	0	0	0	0	0	0	0	30	30	0
943763	3	1	43	0	190	1	954026	49	2	25.9599990844727	2	0	1	0	3	0	0	0	0	1	0	0	0	0	0	0	0	0	30	30	0
943763	1	1	22	0	190	1	954026	40	2	23.6700000762939	0	0	0	0	2	0	0	0	0	0	0	1	0	0	0	1	1	0	30	30	1
943763	4	1	37	1	190	1	954026	31	2	22.3799991607666	0	0	1	0	3	0	0	0	0	0	0	1	0	0	0	1	0	0	30	30	1
465590	2	1	18	0	190	1	470653	18	2	21.2999992370605	0	0	1	1	1	0	0	0	0	1	0	0	0	0	0	0	0	0	30	30	0
691195	1	1	32	0	200	1	706826	52	2	29.1399993896484	2	1	0	0	3	0	0	0	0	0	0	0	0	0	0	0	0	0	31	31	0
691195	1	1	29	1	200	1	706826	47	2	28.2900009155273	2	1	0	1	2	0	0	0	0	0	0	0	0	0	0	1	0	0	31	31	1
691195	1	1	29	1	200	1	706826	3	2	28.2900009155273	2	1	0	1	2	0	0	0	0	0	0	0	0	0	0	0	0	0	31	31	0
691195	1	0	25	1	200	1	706826	17	2	21.7900009155273	0	1	0	0	1	0	0	0	0	0	0	0	0	0	0	0	0	0	31	31	0
691195	1	1	38	0	200	1	706826	53	2	19.5	0	1	0	0	3	0	0	0	0	0	0	0	0	0	0	1	0	0	31	31	1
691195	2	1	40	0	200	1	706826	55	2	24.2199993133545	0	1	0	1	3	0	0	0	0	0	0	0	0	0	0	0	0	0	31	31	0
691195	2	1	40	0	200	1	706826	23	2	24.2199993133545	0	1	0	1	3	0	0	0	0	0	0	0	0	0	0	0	0	0	31	31	0
691195	1	1	20	1	200	1	706826	55	2	23.2800006866455	0	1	1	1	1	0	0	0	0	0	0	0	0	0	0	0	0	0	31	31	0
691195	1	1	20	1	200	1	706826	19	2	23.2800006866455	0	1	1	1	2	0	0	0	0	0	0	0	0	0	0	0	0	1	31	31	1
584857	1	1	36	1	200	1	598084	6	2	16.7900009155273	1	1	0	0	3	0	0	0	0	0	0	0	0	0	0	0	0	0	31	31	0
584857	1	0	26	0	200	1	598084	7	2	21.0300006866455	0	1	0	0	3	0	0	0	0	0	0	0	0	0	0	0	0	0	31	31	0
584857	1	1	27	0	200	1	598084	48	2	26.6200008392334	2	1	0	0	2	0	0	0	0	0	0	0	0	0	0	0	0	0	31	31	0
584857	1	1	27	0	200	1	598084	30	2	26.6200008392334	2	1	0	1	2	0	0	0	0	0	0	0	0	0	0	0	0	0	31	31	0
744364	1	1	36	0	200	1	761197	47	2	23.7099990844727	0	1	0	1	3	0	0	0	0	0	0	0	0	0	0	1	0	0	31	31	1
744364	1	1	32	1	200	1	761197	3	2	20.7399997711182	0	1	0	1	3	0	0	0	0	0	0	0	0	0	0	0	0	0	31	31	0
744364	1	1	30	0	200	1	761197	36	2	21.6900005340576	0	1	0	1	3	0	0	0	0	0	0	1	0	0	0	0	0	0	31	31	0
744364	1	1	29	1	200	1	761197	41	2	17.3899993896484	1	1	0	1	3	0	0	0	0	0	0	0	0	0	0	0	0	0	31	31	0
744364	1	1	29	1	200	1	761197	18	2	17.3899993896484	1	1	0	1	3	0	0	0	0	0	0	0	0	0	0	0	0	0	31	31	0
744364	1	1	31	0	200	1	761197	26	2	16.2099990844727	1	1	0	1	2	0	0	0	0	0	0	0	1	0	0	1	0	0	31	31	1
744364	1	1	28	0	200	1	761197	26	2	20.2999992370605	0	1	0	0	2	0	0	0	0	0	0	0	1	0	0	0	0	0	31	31	0
744364	1	1	32	0	200	1	761197	56	2	18.0499992370605	1	1	0	1	2	0	0	0	0	0	0	0	0	0	0	0	0	0	31	31	0
744364	1	1	32	0	200	1	761197	30	2	18.0499992370605	1	1	0	0	3	0	0	0	0	0	0	0	0	0	0	1	1	0	31	31	1
744364	1	0	24	1	200	1	761197	17	1	18.5799999237061	0	1	0	1	2	0	0	0	0	0	0	0	0	0	0	0	0	0	31	31	0
590468	3	1	30	0	200	1	603821	36	2	19.5799999237061	0	1	0	1	2	0	0	0	0	1	0	1	1	0	0	1	0	0	31	31	1
590468	3	1	35	0	200	1	603821	42	2	20.5300006866455	0	1	0	1	3	0	0	0	0	0	1	1	0	0	0	0	0	0	31	31	0
590468	3	1	20	1	200	1	603821	17	2	21.8400001525879	0	1	0	1	1	0	0	0	0	0	1	1	0	0	0	0	0	0	31	31	0
590468	3	1	16	0	200	1	603821	24	2	21.4899997711182	0	1	1	1	1	0	0	0	0	0	0	1	0	0	0	1	1	0	31	31	1
609878	2	1	48	0	200	1	623670	30	2	27.7000007629395	2	1	0	1	3	0	0	0	0	1	0	1	0	0	1	1	0	0	31	31	1
609878	2	0	27	1	200	1	623670	16	0	18.75	0	1	1	0	3	0	0	0	0			0	1	0	1	0	0	0	31	31	0
609878	2	0	22	0	200	1	623670	24	2	22.0499992370605	0	1	0	0	1	0	0	0	0	1	0	1	1	0	0	1	0	0	31	31	1
609878	3	1	23	1	200	1	623670	0	2	24.1200008392334	0	1	2	1	2	0	0	0	0	1	0	0	0	0	0	0	0	0	31	31	0
609878	2	0	27	1	200	1	623670	45	2	21.5599994659424	0	1	1	1	1	0	0	0	0	1	0	1	0	0	0	0	0	0	31	31	0
609878	2	0	27	1	200	1	623670	16	2	21.5599994659424	0	1	1	0	2	0	0	0	0	1	0	1	0	0	0	1	0	0	31	31	1
769608	3	1	25	1	200	1	787012	11	2	21.3799991607666	0	1	2	0	2	0	0	0	0	1	0	1	0	0	0	0	0	0	31	31	0
769608	3	1	29	1	200	1	787012	35	2	20.9500007629395	0	1	1	1	2	0	1	0	1	1	0	0	0	0	0	0	0	0	31	31	0
769608	3	1	29	1	200	1	787012	2	1	20.9500007629395	0	1	1	0	2	0	1	0	1	1	0	0	0	1	0	0	0	0	31	31	0
769608	2	1	36	0	200	1	787012	57	2	20.8600006103516	0	1	1	0	3	0	0	0	0	1	0	1	0	0	0	0	0	0	31	31	0
769608	2	1	31	1	200	1	787012	36	2	19.9699993133545	0	1	1	1	3	0	0	0	0	1	0	0	0	0	0	1	0	0	31	31	1
769608	2	1	31	1	200	1	787012	7	2	19.9699993133545	0	1	1	1	3	0	0	0	0	1	0	0	0	0	0	0	0	0	31	31	0
987421	1	1	30	1	200	1	1009751	50	2	23.0100002288818	0	1	0	1	2	0	0	0	0	0	0	0	0	0	0	1	0	0	31	31	1
987421	1	1	30	1	200	1	1009751	25	2	23.0100002288818	0	1	0	0	3	0	0	0	0	0	0	0	0	0	0	1	1	0	31	31	1
987421	1	0	35	1	200	1	1009751	28	2	17.9899997711182	1	1	0	0	3	0	0	0	0	0	0	0	0	0	0	1	0	0	31	31	1
987421	1	1	42	1	200	1	1009751	2	2	21.6900005340576	0	1	0	1	3	0	0	0	0	0	0	0	0	0	0	0	1	0	31	31	1
987421	1	1	37	1	200	1	1009751	44	2	23.5400009155273	0	1	0	1	1	0	0	0	0	0	0	0	1	0	0	1	0	0	31	31	1
987421	1	1	37	1	200	1	1009751	19	2	23.5400009155273	0	1	0	1	2	0	0	0	0	0	0	0	0	0	0	1	1	0	31	31	1
987421	1	0	35	0	200	1	1009751	50	2	18.7199993133545	0	1	0	0	3	0	0	0	0	0	0	0	0	0	0	0	0	0	31	31	0
987421	1	0	28	0	200	1	1009751	38	2	21.6200008392334	0	1	0	1	3	0	0	0	0	0	0	0	0	1	0	1	0	0	31	31	1
987421	1	1	24	1	200	1	1009751	28	2	20.4200000762939	0	1	0	0	2	0	0	0	0	0	0	0	1	0	0	0	0	1	31	31	1
987421	1	1	24	1	200	1	1009751	2	2	20.4200000762939	0	1	0	1	2	0	0	0	0	0	0	0	0	0	0	0	0	0	31	31	0
522752	4	1	35	0	200	1	534574	22	2	19.9099998474121	0	1	1	1	3	0	0	0	0	0	0	1	0	0	0	1	0	0	31	31	1
522752	1	1	36	1	200	1	534574	8	2	19.3099994659424	0	1	1	1	3	0	0	0	0	0	0	1	1	0	1	0	1	1	31	31	1
522752	3	0	28	1	200	1	534574	13	2	18.1800003051758	1	1	2	1	2	0	0	0	0	0	0	1	0	0	0	0	0	0	31	31	0
522752	2	1	25	0	200	1	534574	29	2	17.9200000762939	1	1	1	1	2	0	0	0	0	1	0	1	1	0	1	1	0	0	31	31	1
522752	2	1	36	1	200	1	534574	41	2	24.2000007629395	0	1	0	0	3	0	1	0	1	0	0	1	1	0	1	1	1	0	31	31	1
522752	2	1	36	1	200	1	534574	1	1	24.2000007629395	0	1	0	1	3	0	1	0	1	0	0	0	0	0	0	1	0	0	31	31	1
522752	4	1	27	0	200	1	534574	47	2	19.2900009155273	0	1	1	1	2	0	0	0	0	1	0	1	0	0	0	1	0	0	31	31	1
522752	4	1	27	0	200	1	534574	22	2	19.2900009155273	0	1	1	1	2	0	0	0	0	1	0	1	0	0	0	1	0	0	31	31	1
522752	4	1	27	0	200	1	534574	22	2	19.2900009155273	0	1	1	1	3	0	0	0	0	1	0	1	0	0	0	1	1	0	31	31	1
566853	5	1	35	0	200	1	579672	46	2	25.3700008392334	2	1	2	0	1	0	1	1	1	1	1	1	0	0	0	0	0	0	31	31	0
566853	5	1	35	0	200	1	579672	18	2	25.3700008392334	2	1	2	0	2	0	1	1	1	1	1	1	0	0	0	0	0	0	31	31	0
566853	5	0	28	1	200	1	579672	15	2	20.7800006866455	0	1	2	0	1	0	1	1	1	1	1	1	0	0	0	0	0	0	31	31	0
621710	4	0	24	1	200	1	635769	3	2	23.6700000762939	0	1	2	1	1	0	0	0	0	1	1	0	0	0	0	0	0	0	31	31	0
621710	5	1	45	0	200	1	635769	16	2	27.4099998474121	2	1	2	0	3	0	1	1	1	1	1	0	0	0	1	0	0	0	31	31	0
621710	5	1	32	0	200	1	635769	20	2	21.5699996948242	0	1	2	1	2	0	1	1	1	1	1	1	0	0	0	1	0	0	31	31	1
992485	2	0	25	1	200	1	1014930	43	2	18.8700008392334	0	1	0	1	3	0	0	0	0	0	1	0	0	0	0			0	31	31
992485	2	0	25	1	200	1	1014930	6	2	18.8700008392334	0	1	0	1	3	0	0	0	0	0	1	1	0	0	0	0	0	0	31	31	0
992485	5	0	28	0	200	1	1014930	41	2	21.9899997711182	0	1	2	0	2	0	1	1	1	1	1	1	1	1	0	0	0	0	31	31	0
992485	4	1	37	0	200	1	1014930	32	2	34.2999992370605	2	1	0	1	3	0	0	0	0	1	1	1	0	0	0	0	0	0	31	31	0
992485	4	1	30	0	200	1	1014930	19	2	20.1399993896484	0	1	1	0	3	0	1	1	1	1	0	1	0	0	0	0	0	0	31	31	0
567134	4	1	33	0	200	1	579960	49	2	24.1100006103516	0	1	2	1	2	0	0	1	1	1	1	1	0	0	0	0	0	0	31	31	0
567134	4	1	33	0	200	1	579960	31	1	24.1100006103516	0	1	2	0	3	0	0	1	1	1	1	1	0	0	0	1	0	0	31	31	1
567134	3	1	30	0	200	1	579960	23	2	28.9500007629395	2	1	2	1	1	0	1	1	1	1	1	1	0	0	0	0	0	0	31	31	0
567134	5	0	34	0	200	1	579960	59	2	30.2999992370605	2	1	2	0	2	1	1	1	1	1	1	0	0	0	0	0	0	0	31	31	0
567134	5	0	34	0	200	1	579960	14	2	30.2999992370605	2	1	2	0	3	1	1	1	1	1	1	1	0	0	0	0	0	0	31	31	0
567134	5	1	35	0	200	1	579960	51	2	38.1800003051758	2	1	2	0	2	0	0	0	0	1	1	1	0	0	0	0	0	0	31	31	0
567134	5	1	35	0	200	1	579960	31	2	38.1800003051758	2	1	2	1	2	0	0	0	0	1	1	1	0	0	0	0	0	0	31	31	0
1081100	5	0	35	0	200	1	1105548	56	2	39.2799987792969	2	1	1	0	3	0	0	1	1	1	1	0	0	0	0	0	0	1	31	31	1
1081100	5	0	29	1	200	1	1105548	7	2	25.0300006866455	2	1	2	1	1	0	0	1	1	1	1	1	0	0	0	0	0	0	31	31	0
1081100	5	0	30	0	200	1	1105548	54	2	25.6900005340576	2	1	2	0	3	0	1	1	1	1	1	1	0	0	1	0	0	0	31	31	0
1081100	5	0	33	1	200	1	1105548	11	2	22.5	0	1	2	1	3	0	0	1	1	1	1	1	0	0	0	0	0	0	31	31	0
907193	4	1	28	0	200	1	927709	54	2	24.2299995422363	0	1	1	1	1	0	1	1	1	1	1	1	1	1	1	0	0	0	31	31	0
907193	4	1	28	0	200	1	927709	26	2	24.2299995422363	0	1	1	1	2	0	1	1	1	1	1	1	1	0	1	1	0	0	31	31	1
907193	4	1	29	1	200	1	927709	44	2	18.9799995422363	0	1	2	0	2	0	1	1	1	1	1	1	0	0	0	0	0	0	31	31	0
907193	4	1	29	1	200	1	927709	16	2	18.9799995422363	0	1	2	1	2	0	1	1	1	1	1	1	0	0	1	0	0	0	31	31	0
907193	3	0	19	1	200	1	927709	40	2	21.3700008392334	0	1	0	1	1	0	0	0	0	1	1	0	1	0	0	0	0	0	31	31	0
907193	3	0	19	1	200	1	927709	11	2	21.3700008392334	0	1	0	0	2	0	0	0	0	1	1	0	0	0	0	0	0	0	31	31	0
907193	3	1	38	1	200	1	927709	37	2	29.6800003051758	2	1	1	1	3	0	0	0	0	1	0	0	0	0	0	1	0	0	31	31	1
907193	3	1	38	1	200	1	927709	2	2	29.6800003051758	2	1	1	1	3	0	0	0	0	1	0	0	0	0	0	0	0	0	31	31	0
907193	3	1	42	0	200	1	927709	38	2	20.0799999237061	0	1	0	1	3	0	0	0	0	1	0	1	0	0	0	1	0	0	31	31	1
1771187	4	1	38	1	200	1	1811242	37	2	26.0799999237061	2	1	2	0	3	0	1	0	1	1	1	1	0	0	0	0	0	0	31	31	0
1771187	4	1	38	1	200	1	1811242	3	2	26.0799999237061	2	1	2	1	3	0	1	0	1	1	1	0	0	0	0	0	0	0	31	31	0
1771187	4	0	28	0	200	1	1811242	17	2	19.7399997711182	0	1	2	0	1	0	1	1	1	1	1	1	0	0	0	0	0	0	31	31	0
1771187	4	1	37	0	200	1	1811242	18	2	22.7800006866455	0	1	1	1	3	1	1	1	1	1	1	1	1	1	1	0	0	0	31	31	0
1771187	5	1	34	1	200	1	1811242	50	2	22.8299999237061	0	1	1	1	3	0	0	1	1	1	1	0	0	0	0	0	0	0	31	31	0
1771187	5	1	34	1	200	1	1811242	17	1	22.8299999237061	0	1	1	0	3	0	0	1	1	1	1	1	0	0	0	0	1	0	31	31	1
1771187	5	0	21	0	200	1	1811242	25	2	21.8500003814697	0	1	2	0	1	0	0	0	0	1	1	1	0	0	1	1	0	0	31	31	1
2349286	3	1	42	0	200	1	2402414	29	2	24.5400009155273	0	1	0	0	3	0	0	0	0	1	0	0	0	0	0	0	0	0	31	31	0
2349286	3	1	38	1	200	1	2402414	52	1	17.8799991607666	1	1	0	1	3	0	0	0	0	1	0	0	0	0	0	1	1	1	31	31	1
2349286	3	1	38	1	200	1	2402414	11	1	17.8799991607666	1	1	0	0	3	0	0	0	0	1	0	0	0	0	0	1	1	1	31	31	1
2349286	3	1	36	0	200	1	2402414	43	2	27.7700004577637	2	1	0	0	3	0	0	0	0	1	1	0	0	0	1	1	0	0	31	31	1
2349286	1	1	22	1	200	1	2402414	15	2	18.4400005340576	1	1	0	1	2	0	0	0	0	1	0	0	0	0	0	1	1	0	31	31	1
2349286	2	1	32	0	200	1	2402414	15	2	28.2199993133545	2	1	1	1	3	0	0	0	0	1	0	0	0	0	1	1	1	0	31	31	1
459096	5	1	25	0	200	1	469478	20	1	23.7299995422363	0	1	2	1	1	0	0	0	0	1	1	1	0	0	0	1	0	0	31	31	1
459096	5	1	38	0	200	1	469478	28	2	22.3299999237061	0	1	2	0	2	0	0	0	0	1	1	0	0	0	0	0	0	0	31	31	0
459096	3	1	23	0	200	1	469478	33	1	25.6800003051758	2	1	2	0	1	0	0	0	0	1	0	1	1	0	1	1	1	0	31	31	1
637195	4	1	31	0	200	1	651605	37	1	22.4400005340576	0	1	1	0	2	0	1	0	1	1	0	1	0	0	0	0	0	0	31	31	0
637195	4	1	31	0	200	1	651605	13	1	22.4400005340576	0	1	1	1	3	0	1	0	1	1	0	1	0	0	0	0	0	0	31	31	0
637195	4	0	21	1	200	1	651605	6	2	17.9400005340576	1	1	2	1	1	0	0	0	0	1	0	1	1	0	0	0	0	0	31	31	0
637195	1	1	31	0	200	1	651605	18	2	23.5200004577637	0	1	1	1	2	0	0	0	0	1	0	1	0	0	0	1	0	0	31	31	1
637195	3	1	30	0	200	1	651605	49	2	19.3500003814697	0	1	1	0	3	0	0	0	0	1	0	1	0	0	0	0	0	0	31	31	0
637195	3	1	36	1	200	1	651605	52	1	19.3199996948242	0	1	0	0	2	0	0	0	0	1	0	1	0	0	0	0	0	0	31	31	0
637195	3	1	36	1	200	1	651605	19	2	19.3199996948242	0	1	0	1	3	0	0	0	0	1	0	1	0	1	0	1	1	0	31	31	1
637195	3	1	28	1	200	1	651605	46	2	19.9799995422363	0	1	1	0	2	0	1	0	1	1	0	1	0	0	0	1	0	0	31	31	1
637195	3	1	28	1	200	1	651605	20	2	19.9799995422363	0	1	1	1	2	0	1	0	1	1	0	1	0	0	0	0	0	0	31	31	0
907193	4	1	36	0	200	1	927709	56	2	22.7199993133545	0	1	2	1	2	0	1	1	1	1	1	1	0	0	0	0	0	0	31	31	0
907193	4	1	36	0	200	1	927709	25	2	22.7199993133545	0	1	2	1	3	0	1	1	1	1	1	1	0	0	0	1	0	0	31	31	1
907193	3	0	40	0	200	1	927709	58	2	28.7000007629395	2	1	1	1	3	0	0	0	0	1	0	1	0	0	0	1	0	0	31	31	1
323998	5	1	33	0	200	1	331325	25	2	23.5900001525879	0	1	2	1	2	0	0	0	0	1	1	1	0	0	0	0	0	0	31	31	0
323998	4	1	35	0	200	1	331325	38	2	21.9599990844727	0	1	2	1	3	0	0	0	0	1	1	1	0	0	0	1	0	0	31	31	1
323998	4	1	22	0	200	1	331325	36	2	21.7299995422363	0	1	2	1	1	0	0	0	0	1	1		0	0	0	0	0	0	31	31	0
323998	4	1	33	1	200	1	331325	55	2	32.060001373291	2	1	2	0	3	0	0	0	0	1	1	1	0	0	0	0	0	0	31	31	0
323998	4	1	33	1	200	1	331325	21	2	32.060001373291	2	1	2	1	3	0	0	0	0	1	1	1	0	0	0	0	0	0	31	31	0
323998	5	1	22	1	200	1	331325	56	2	20.6599998474121	0	1	2	0	1	0	0	0	0	1	1	0	1	0	0	0	0	0	31	31	0
323998	5	1	22	1	200	1	331325	13	2	20.6599998474121	0	1	2	0	2	0	0	0	0	1	1	1	1	0	0	0	0	0	31	31	0
1058392	5	1	31	0	200	1	1082327	25	1	21.1599998474121	0	1	2	1	1	0	0	0	0	1	1	1	0	0	0	0	0	0	31	31	0
1058392	4	1	28	0	200	1	1082327	25	2	27.6700000762939	2	1	2	1	1	0	1	1	1	1	1	1	0	0	0	1	0	0	31	31	1
1058392	5	1	41	1	200	1	1082327	37	2	29.7099990844727	2	1	2	1	3	0	0	1	1	1	1	1	0	0	0	1	0	0	31	31	1
1058392	5	1	41	1	200	1	1082327	8	2	29.7099990844727	2	1	2	0	3	0	0	1	1	1	1	1	0	0	0	0	0	0	31	31	0
1058392	5	1	29	0	200	1	1082327	41	2	32.6800003051758	2	1	2	1	1	0	0	0	0	1	1	1	0	0	0	0	0	0	31	31	0
1058392	5	1	21	1	200	1	1082327	6	0	16.9699993133545	1	1	2	0	1	0	0	0	0	1	1	0	0	0	1	0	1	1	31	31	1
1058392	4	1	24	0	200	1	1082327	56	2	23.2900009155273	0	1	2	0	2	0	1	1	1	1	1	1	0	1	0	0	0	0	31	31	0
1058392	4	1	24	0	200	1	1082327	17	1	23.2900009155273	0	1	2	0	2	0	1	1	1	1	1	1	0	0	1	0	0	0	31	31	0
1058392	5	1	37	1	200	1	1082327	39	2	33.2700004577637	2	1	2	0	2	0	0	0	0	1	1	1	0	0	0	0	0	0	31	31	0
1058392	5	1	37	1	200	1	1082327	12	2	33.2700004577637	2	1	2	1	3	0	0	0	0	1	1	1	0	0	0	0	0	0	31	31	0
614128	4	1	32	1	200	1	628016	2	2	26.9899997711182	2	1	2	0	2	0	0	1	1	1	1	0	0	0	0	0	0	0	31	31	0
614128	4	1	35	0	200	1	628016	48	1	21.9500007629395	0	1	2	0	3	0	0	0	0	1	1	1	1	0	0	0	0	0	31	31	0
614128	4	1	31	0	200	1	628016	57	2	22.0900001525879	0	1	2	0	1	0	0	0	0	1	1	1	0	0	0	0	0	0	31	31	0
614128	4	1	31	0	200	1	628016	24	2	22.0900001525879	0	1	2	1	2	0	0	0	0	1	1	1	1	0	0	0	0	0	31	31	0
614128	4	0	32	0	200	1	628016	53	2	25.8299999237061	2	1	2	1	2	0	0	0	0	1	1	1	1	1	0	0	0	0	31	31	0
701034	4	1	30	0	200	1	716888	38	1	23.8899993896484	0	1	2	0	1	0	0	1	1	1	1	1	0	0	0	0	0	0	31	31	0
701034	4	1	24	0	200	1	716888	30	2	27.7600002288818	2	1	2	0	1	0	0	0	0	1	1	1	1	0	0	0	0	0	31	31	0
701034	3	1	41	1	200	1	716888	2	2	22.5100002288818	0	1	2	1	3	0	0	0	0	1	0	1	0	0	0	0	0	0	31	31	0
701034	3	1	34	0	200	1	716888	25	2	20.9599990844727	0	1	2	1	2	0	1	0	1	1	0	1	1	0	0	0	0	0	31	31	0
701034	4	1	38	0	200	1	716888	30	2	22.6800003051758	0	1	2	1	2	0	0	1	1	1	0	0	1	0	0	0	0	0	31	31	0
701034	4	1	26	0	200	1	716888	21	2	20.8500003814697	0	1	2	1	2	0	0	1	1	1	0	1	0	0	0	0	0	0	31	31	0
701034	4	1	47	0	200	1	716888	52	2	33.9599990844727	2	1	2	1	3	0	0	1	1	0	0	1	0	0	0	0	0	0	31	31	0
701034	4	1	28	0	200	1	716888	46	2	22.1000003814697	0	1	2	0	2	0	0	1	1	1	0	1	0	0	0	0	0	0	31	31	0
539693	1	1	39	0	200	1	551202	28	2	26.7000007629395	2	0	0	0	3	0	0	0	0	0	0	0	0	0	0	0	0	0	31	31	0
539693	2	1	27	0	200	1	551202	24	2	21.3299999237061	0	0	0	1	3	0	0	0	0	0	1	0	0	0	0	0	0	0	31	31	0
539693	3	0	36	1	200	1	551202	58	2	21.7600002288818	0	0	0	0	3	0	1	0	1	0	1	0	0	0	0	0	0	0	31	31	0
539693	3	0	36	1	200	1	551202	8	2	21.7600002288818	0	0	0	0	3	0	1	0	1	0	1	0	0	0	0	0	0	0	31	31	0
539693	1	1	23	0	200	1	551202	59	2	19.8600006103516	0	0	0	0	1	0	0	0	0	0	1	0	0	0	0	1	1	0	31	31	1
539693	2	1	26	1	200	1	551202	53	1	20.6299991607666	0	0	0	0	2	0	0	0	0	1	0	0	0	0	0	0	0	0	31	31	0
539693	2	1	26	1	200	1	551202	5	1	20.6299991607666	0	0	0	1	2	0	0	0	0	1	0	0	1	1	0	0	0	0	31	31	0
539693	1	0	38	0	200	1	551202	51	2	25.2700004577637	2	0	0	0	3	0	0	0	0	0	0	0	0	0	0	0	0	0	31	31	0
539693	1	0	38	0	200	1	551202	25	2	25.2700004577637	2	0	0	0	3	0	0	0	0	0	0	0	0	0	0	0	0	0	31	31	0
539693	1	0	30	1	200	1	551202	50	2	23.9200000762939	0	0	0	0	3	0	0	0	0	0	0	0	0	0	0	0	0	0	31	31	0
539693	1	0	30	1	200	1	551202	15	2	23.9200000762939	0	0	0	1	3	0	0	0	0	0	0	0	0	0	0	1	0	0	31	31	1
539693	1	1	43	0	200	1	551202	52	2	21.2900009155273	0	0	0	0	3	0	0	0	0	0	0	0	0	0	0	1	1	0	31	31	1
592253	4	1	38	0	200	1	604882	50	2	26.5900001525879	2	0	2	1	3	0	1	1	1	1	1	1	0	0	0	0	0	0	31	31	0
592253	5	1	33	1	200	1	604882	57	2	27.7299995422363	2	0	2	1	2	0	0	1	1	1	1	0	0	0	0	0	0	0	31	31	0
592253	5	1	33	1	200	1	604882	8	1	27.7299995422363	2	0	2	1	3	0	0	1	1	1	1	0	0	0	0	0	0	0	31	31	0
592253	5	0	34	1	200	1	604882	33	2	22.6000003814697	0	0	2	0	3	0	0	0	0	1	1	0	0	0	0	1	1	0	31	31	1
592253	5	0	34	1	200	1	604882	1	2	22.6000003814697	0	0	2	0	3	0	0	0	0	1	1	0	0	0	0	0	0	0	31	31	0
592253	5	1	40	0	200	1	604882	24	2	27.7399997711182	2	0	1	0	3	0	0	1	1	0	1	1	0	0	0	0	0	0	31	31	0
592253	4	1	29	0	200	1	604882	26	2	29.9599990844727	2	0	2	0	1	0	1	1	1	1	0	1	0	0	0	1	0	0	31	31	1
592253	4	1	27	0	200	1	604882	54	2	33.7799987792969	2	0	2	1	2	0	0	0	0	0	0	0	0	0	0	0	0	0	31	31	0
592253	4	1	27	0	200	1	604882	11	1	33.7799987792969	2	0	2	0	3	0	0	0	0	0	0	0	0	0	0	0	0	0	31	31	0
805909	3	0	21	1	200	1	823094	11	2	24.9500007629395	0	0	1	1	1	0	0	0	0	1	0	0	0	0	0	1	1	0	31	31	1
805909	4	1	40	1	200	1	823094	41	2	28.2299995422363	2	0	1	0	3	0	0	0	0	1	0	1	0	0	0	1	1	0	31	31	1
805909	4	1	40	1	200	1	823094	14	2	28.2299995422363	2	0	1	1	3	0	0	0	0	1	0	1	0	0	0	0	0	0	31	31	0
805909	3	0	22	1	200	1	823094	11	2	20.3099994659424	0	0	0	0	1	0	0	0	0	1	0	0	0	0	0	0	0	0	31	31	0
805909	3	1	45	0	200	1	823094	45	2	22.9500007629395	0	0	0	1	3	0	0	0	0	0	0	1	0	1	0	0	0	0	31	31	0
805909	2	1	42	1	200	1	823094	35	2	32.7000007629395	2	0	0	0	3	0	0	0	0	1	0	1	0	0	0	1	1	0	31	31	1
805909	2	1	42	1	200	1	823094	0	2	32.7000007629395	2	0	0	0	3	0	0	0	0	1	0	0	0	0	0	0	0	1	31	31	1
542755	4	1	20	0	200	1	554329	12	2	22.2999992370605	0	0	1	1	1	0	0	0	0	0	1	1	0	0	0	0	0	0	31	31	0
542755	2	1	36	1	200	1	554329	57	2	30.2999992370605	2	0	0	0	3	0	0	0	0	0	0	1	0	0	0	0	0	0	31	31	0
542755	2	1	36	1	200	1	554329	25	0	30.2999992370605	2	0	0	0	3	0	0	0	0	0	0	0	0	0	0	1	1	1	31	31	1
542755	4	1	35	1	200	1	554329	41	1	31.9300003051758	2	0	0	1	3	0	0	0	0	0	0	1	0	0	0	0	0	0	31	31	0
542755	4	1	35	1	200	1	554329	41	1	31.9300003051758	2	0	0	0	3	0	0	0	0	0	0	1	0	0	0	1	0	0	31	31	1
542755	4	1	35	1	200	1	554329	14	2	31.9300003051758	2	0	0	1	3	0	0	0	0	0	0	1	1	0	0	0	0	0	31	31	0
542755	4	1	25	1	200	1	554329	52	2	26.5599994659424	2	0	0	1	2	0	0	0	0	0	0	1	0	1	0	0	0	0	31	31	0
542755	4	1	25	1	200	1	554329	30	2	26.5599994659424	2	0	0	0	2	0	0	0	0	0	0	1	0	1	0	1	0	0	31	31	1
542755	4	1	25	1	200	1	554329	0	2	26.5599994659424	2	0	0	1	3	0	0	0	0	0	0	0	0	0	0	0	0	0	31	31	0
542755	3	1	23	1	200	1	554329	42	2	17.2299995422363	1	0	1	1	1	0	0	0	0	0	0	0	0	0	0	1	1	0	31	31	1
542755	3	1	23	1	200	1	554329	13	2	17.2299995422363	1	0	1	0	2	0	0	0	0	0	0	0	0	0	0	0	0	0	31	31	0
542755	2	1	42	0	200	1	554329	28	1	19.6900005340576	0	0	0	0	3	0	0	0	0	0	0	1	0	0	0	1	0	0	31	31	1
542755	1	1	45	1	200	1	554329	16	1	24.0400009155273	0	0	0	0	3	0	0	0	0	0	0	1	0	0	0	0	0	0	31	31	0
520320	3	0	20	1	200	1	531415	12	2	18.5	0	0	0	1	1	0	0	0	0	0	0	0	0	0	0	0	0	0	31	31	0
520320	4	0	28	1	200	1	531415	11	2	27.4400005340576	2	0	2	1	3	0	0	0	0	1	0	1	0	0	0	0	0	0	31	31	0
520320	2	0	32	1	200	1	531415	41	2	22.7600002288818	0	0	0	1	3	0	0	0	0	0	0	0	0	0	0	0	0	0	31	31	0
520320	2	0	32	1	200	1	531415	15	2	22.7600002288818	0	0	0	1	3	0	0	0	0	0	0	0	0	0	0	0	0	0	31	31	0
520320	1	1	42	1	200	1	531415	48	2	22.9599990844727	0	0	0	1	3	0	0	0	0	0	0	0	0	0	0	0	0	0	31	31	0
520320	1	1	42	1	200	1	531415	20	2	22.9599990844727	0	0	0	0	3	0	0	0	0	0	0	0	0	0	0	1	1		31	31	1
520320	1	0	22	0	200	1	531415	19	2	20.4599990844727	0	0	1	1	1	0	0	0	0	0	0	1	0	0	0	0	0	0	31	31	0
770113	3	1	36	0	200	1	786534	57	1	30.4200000762939	2	0	1	1	3	0	1	1	1	1	0	1	0	0	0	0	0	0	31	31	0
770113	3	1	36	0	200	1	786534	34	2	30.4200000762939	2	0	1	0	3	0	1	1	1	1	0	1	0	0	0	0	0	0	31	31	0
770113	4	0	36	1	200	1	786534	52	2	23.9799995422363	0	0	2	0	1	0	1	1	1	1	1	1	0	0	0	0	0	0	31	31	0
770113	4	0	36	1	200	1	786534	8	2	23.9799995422363	0	0	2	1	2	0	1	1	1	1	1	1	0	0	0	0	0	0	31	31	0
770113	4	0	36	1	200	1	786534	8	2	23.9799995422363	0	0	2	1	2	0	1	1	1	1	1	1	0	0	0	0	0	0	31	31	0
770113	3	0	22	0	200	1	786534	31	2	25.3199996948242	2	0	1	1	2	0	0	0	0	1	1	1	0	0	0	0	0	0	31	31	0
770113	3	1	45	0	200	1	786534	28	2	19.1200008392334	0	0	1	0	3	0	0	1	1	0	0	1	0	0	0	0	0	1	31	31	1
770113	4	0	22	1	200	1	786534	3	2	23	0	0	2	0	1	0	0	1	1	1	1	1	0	0	0	0	0	0	31	31	0
770113	3	1	44	0	200	1	786534	41	2	35.0900001525879	2	0	1	0	3	0	0	1	1	0	0	0	0	0	0	0	0	0	31	31	0
434787	4	1	33	1	200	1	444058	41	2	23.6800003051758	0	0	2	0	3	0	0	0	0	1	1	1	0	0	0	1	1	0	31	31	1
434787	4	1	33	1	200	1	444058	8	2	23.6800003051758	0	0	2	1	3	0	0	0	0	1	1	1	0	1	0	1	1	1	31	31	1
434787	5	1	29	0	200	1	444058	18	2	23.7199993133545	0	0	2	0	2	0	0	0	0	1	1	1	0	0	0	0	0	0	31	31	0
578414	3	1	35	1	200	1	590748	33	2	27.8500003814697	2	0	2	0	3	0	0	0	0	0	0	1	0	0	0	1	0	0	31	31	1
578414	3	1	35	1	200	1	590748	1	2	27.8500003814697	2	0	2	0	3	0	0	0	0	0	0	0	0	0	0	0	0	0	31	31	0
578414	4	0	24	1	200	1	590748	37	2	18.1900005340576	1	0	1	0	2	0	1	1	1	1	0	1	0	0	0	0	0	0	31	31	0
578414	4	0	24	1	200	1	590748	11	2	18.1900005340576	1	0	1	1	2	0	1	1	1	1	0	1	0	0	0	0	0	0	31	31	0
578414	2	1	24	1	200	1	590748	40	2	15.5699996948242	1	0	0	1	1	0	0	0	0	0	0	1	0	0	0	0	0	0	31	31	0
578414	2	1	24	1	200	1	590748	15	2	15.5699996948242	1	0	0	1	2	0	0	0	0	0	0	1	0	0	0	1	1	1	31	31	1
578414	4	1	30	1	200	1	590748	3	2	34.8300018310547	2	0	2	0	2	0	0	0	0	1	1	0	0	0	0	0	0	0	31	31	0
600235	3	0	27	0	200	1	613034	36	2	24.0900001525879	0	0	2	1	2	0	0	0	0	1	0	1	0	0	0	0	0	0	31	31	0
600235	4	1	34	1	200	1	613034	9	2	34.939998626709	2	0	1	0	3	0	1	1	1	1	0	1	0	0	0	0	0	0	31	31	0
600235	3	1	35	1	200	1	613034	32	2	21.9200000762939	0	0	2	0	3	0	0	0	0	1	0	1	0	0	0	0	0	0	31	31	0
600235	3	1	35	1	200	1	613034	13	1	21.9200000762939	0	0	2	0	3	0	0	0	0	1	0	1	0	1	0	0	0	0	31	31	0
600235	3	1	40	1	200	1	613034	9	2	21.7600002288818	0	0	1	1	3	0	0	0	0	1	0	1	1	0	0	1	1	0	31	31	1
464333	3	1	26	0	200	1	474234	41	2	24.2700004577637	0	0	1	0	1	0	0	0	0	1	0	1	0	0	0	0	0	0	31	31	0
464333	3	1	26	0	200	1	474234	26	2	24.2700004577637	0	0	1	1	2	0	0	0	0	1	0	1	0	0	0	1	1	0	31	31	1
464333	3	1	26	0	200	1	474234	26	2	24.2700004577637	0	0	1	1	2	0	0	0	0	1	0	1	0	0	0	1	1	0	31	31	1
464333	4	1	26	1	200	1	474234	11	2	21.8700008392334	0	0	2	0	1	0	0	1	1	1	1	1	1	1	1	0	0	0	31	31	0
464333	5	1	38	0	200	1	474234	45	2	31.5200004577637	2	0	2	1	3	0	0	1	1	1	0	1	1	0	0	0	0	0	31	31	0
464333	3	1	20	0	200	1	474234	17	2	26.6200008392334	2	0	1	0	1	0	0	1	1	1	1	1	0	0	1	0	0	0	31	31	0
464333	3	1	48	0	200	1	474234	56	2	23.2199993133545	0	0	0	1	3	0	0	0	0	1	1	1	0	0	0	0	0	0	31	31	0
464333	3	1	25	1	200	1	474234	14	2	23.1800003051758	0	0	2	0	1	0	0	0	0	1	0	1	0	0	0	0	0	0	31	31	0
361076	2	0	33	0	200	1	368775	24	2	21.0699996948242	0	0	2	1	3	0	1	0	1	0	0	1	0	1	1	0	0	0	31	31	0
361076	3	1	26	0	200	1	368775	59	2	21.6700000762939	0	0	0	1	1	0	0	1	1	0	0	1	0	0	0	0	0	0	31	31	0
361076	3	1	26	0	200	1	368775	29	2	21.6700000762939	0	0	0	1	2	0	0	1	1	0	0	1	0	0	0	1	0	0	31	31	1
361076	3	1	41	0	200	1	368775	47	2	22.4500007629395	0	0	2	0	3	0	0	0	0	1	0	1	0	0	0	1	0	0	31	31	1
361076	3	1	38	0	200	1	368775	20	2	28.4099998474121	2	0	0	1	3	0	0	0	0	0	0	1	0	0	0	1	0	0	31	31	1
361076	4	1	33	1	200	1	368775	46	2	19.75	0	0	2	0	2	0	0	0	0	1	1	1	0	0	0	0	0	0	31	31	0
361076	4	1	33	1	200	1	368775	16	2	19.75	0	0	2	0	2	0	0	0	0	1	1	1	0	1	0	0	0	0	31	31	0
361076	3	1	21	1	200	1	368775	40	2	21.6299991607666	0	0	2	0	2	0	1	1	1	0	1	1	1	1	0	0	0	0	31	31	0
361076	3	1	21	1	200	1	368775	12	2	21.6299991607666	0	0	2	0	2	0	1	1	1	0	1	1	1	1	0	0	0	0	31	31	0
361076	4	1	28	1	200	1	368775	11	1	21.6499996185303	0	0	2	1	1	1	1	0	1	1	1	1	0	0	0	0	1	0	31	31	1
1789738	4	1	33	0	150	1	1798560	36	2	23.2700004577637	0	1	2	0	2	0	1	1	1	0	1	1	1	0	0	0	0	0	4	4	0
1789738	3	1	34	0	150	1	1798560	45	2	31.5900001525879	2	1	2	0	3	0	0	0	0	1	0	1	0	0	0	0	0	0	4	4	0
1789738	4	0	27	1	150	1	1798560	57	2	24.2700004577637	0	1	2	1	1	0	1	1	1	1	0	1	0	0	0	0	0	0	4	4	0
1789738	4	0	27	1	150	1	1798560	32	2	24.2700004577637	0	1	2	0	2	0	1	1	1	1	0	1	0	0	0	0	0	0	4	4	0
1789738	4	0	27	1	150	1	1798560	2	2	24.2700004577637	0	1	2	1	2	0	1	1	1	1	0	1	0	0	0	0	0	0	4	4	0
1789738	5	1	19	1	150	1	1798560	10	2			1	2	0	1	0	0	0	0	1	1	0	0	0	0				4	4
260181	4	1	25	0	150	1	261463	50	2	20.8299999237061	0	1	2	1	2	0	0	0	0	1	1	0	0	0	0	0	0	0	4	4	0
260181	4	1	25	0	150	1	261463	26	2	20.8299999237061	0	1	2	0	3	0	0	0	0	1	1	0	0	0	0	0	0	0	4	4	0
260181	4	1	35	1	150	1	261463	41	2	16.4799995422363	1	1	2	1	3	0	0	0	0	1	1	0	0	0	0	0	1	0	4	4	1
260181	4	1	35	1	150	1	261463	11	2	16.4799995422363	1	1	2	1	3	0	0	0	0	1	1	1	0	0	0	0	1	1	4	4	1
260181	4	0	30	0	150	1	261463	34	2	17.8999996185303	1	1	1	0	3	0	0	0	0	1	1	0	0	0	0	1	0	0	4	4	1
260181	5	1	27	0	150	1	261463	53	2	23.6800003051758	0	1	2	1	2	0	1	1	1	1	1	1	0	0	0	1	1	0	4	4	1
260181	5	1	27	0	150	1	261463	21	2	23.6800003051758	0	1	2	1	2	0	1	1	1	1	1	1	0	0	0	1	1	1	4	4	1
182515	5	0	28	0	150	1	183415	40	2	40.6500015258789	2	1	2	1	2	0	0	0	0	1	1	1	0	0	0	0	0	0	4	4	0
182515	5	0	28	0	150	1	183415	18	2	40.6500015258789	2	1	2	1	2	0	0	0	0	1	1	1	0	0	0	0	0	0	4	4	0
182515	5	0	18	1	150	1	183415	9	2	19.5499992370605	0	1	2	1	1	0	0	0	0	1	1	1	0	0	0	0	0	0	4	4	0
182515	5	1	33	1	150	1	183415	10	2	27.4200000762939	2	1	2	1	1	0	0	0	0	1	1	0	0	0	0	0	0	0	4	4	0
182515	5	1	29	1	150	1	183415	24	2	20.3799991607666	0	1	2	1	1	0	0	0	0	1	1	0	0	0	0	0	0	0	4	4	0
182515	5	1	29	1	150	1	183415	6	2	20.3799991607666	0	1	2	1	2	0	0	0	0	1	1	0	0	0	0	0	0	0	4	4	0
182515	5	0	30	0	150	1	183415	51	1	20.1800003051758	0	1	2	1	1	0	0	1	1	1	1	1	0	0	0	0	0	0	4	4	0
182515	5	0	30	0	150	1	183415	28	2	20.1800003051758	0	1	2	1	2	0	0	1	1	1	1	1	0	0	0	0	0	0	4	4	0
218373	3	0	25	1	150	1	219449	15	2	24.5100002288818	0	1	2	1	1	0	0	0	0	1	1	1	0	1	1	0	0	0	4	4	0
218373	5	1	42	1	150	1	219449	3	2	24.5100002288818	0	1	2	1	3	0	0	0	0	1	1	0	0	0	0	0	0	0	4	4	0
218373	3	1	38	1	150	1	219449	43	2	28.6000003814697	2	1	0	0	3	0	0	0	0	1	1	0	0	0	0	1	0	0	4	4	1
218373	3	1	38	1	150	1	219449	1	2	28.6000003814697	2	1	0	1	3	0	0	0	0	1	1	0	0	0	0	0	0	0	4	4	0
218373	5	0	27	0	150	1	219449	38	2	30.3899993896484	2	1	2	0	2	0	0	0	0	1	0	1	0	0	0	1	0	0	4	4	1
597572	3	0	35	0	150	1	600517	43	2	22.5200004577637	0	1	1	0	2	0	0	0	0	1	1	1	0	0	0	1	0	0	4	4	1
597572	4	1	38	0	150	1	600517	35	2	24.0100002288818	0	1	0	0	3	0	0	0	0	1	1	0	0	0	0	0	0	0	4	4	0
597572	3	0	35	0	150	1	600517	14	2	19.1200008392334	0	1	1	0	2	0	0	0	0	1	1	1	0	1	0	0	0	0	4	4	0
597572	3	0	18	1	150	1	600517	30	2	27.9799995422363	2	1	2	0	1	0	1	1	1	1	1	1	0	0	0	0	0	0	4	4	0
597572	3	0	18	1	150	1	600517	7	2	27.9799995422363	2	1	2	1	2	0	1	1	1	1	1	1	0	0	0	0	1	1	4	4	1
597572	4	0	25	1	150	1	600517	27	2	23.1700000762939	0	1	1	1	2	0	0	1	1	1	1	0	0	0	0	0	0	0	4	4	0
597572	4	0	25	1	150	1	600517	4	2	23.1700000762939	0	1	1	0	2	0	0	1	1	1	1	1	0	0	0	0	0	0	4	4	0
1415785	3	0	30	0	150	1	1422764	48	2	19.4799995422363	0	1	0	1	3	0	0	0	0	1	1	1	0	0	0	0	0	0	4	4	0
1415785	3	0	30	0	150	1	1422764	33	2	19.4799995422363	0	1	0	0	3	0	0	0	0	1	1	1	0	0	0	1	1	0	4	4	1
1415785	3	1	27	1	150	1	1422764	37	2	22.7800006866455	0	1	2	1	2	0	0	0	0	1	1	0	0	0	0	0	0	0	4	4	0
1415785	3	1	27	1	150	1	1422764	7	2	22.7800006866455	0	1	2	1	3	0	0	0	0	1	1	0	0	0	0	0	0	0	4	4	0
1415785	5	1	35	0	150	1	1422764	27	2	23.5499992370605	0	1	0	0	3	0	1	1	1	1	0	1	0	0	0	0	0	0	4	4	0
1415785	4	1	28	0	150	1	1422764	46	2	26.25	2	1	0	1	3	0	1	1	1	1	1	1	0	0	0	0	0	0	4	4	0
1415785	4	1	40	1	150	1	1422764	35	2	23.8999996185303	0	1	0	1	3	0	0	0	0	1	1	0	0	0	0	1	1	0	4	4	1
1415785	4	1	40	1	150	1	1422764	0	2	23.8999996185303	0	1	0	0	3	0	0	0	0	1	1	0	0	0	0	0	0	0	4	4	0
1415785	5	0	28	1	150	1	1422764	42	2	21.6800003051758	0	1	2	0	2	0	1	1	1	1	1	1	0	0	0	0	0	0	4	4	0
1415785	5	0	28	1	150	1	1422764	15	2	21.6800003051758	0	1	2	1	3	0	1	1	1	1	1	1	0	0	0	0	0	0	4	4	0
1415785	4	0	30	1	150	1	1422764	47	2	21.7999992370605	0	1	0	0	3	1	1	1	1	1	1	1	0	0	0	0	0	0	4	4	0
1415785	4	0	30	1	150	1	1422764	25	2	21.7999992370605	0	1	0	0	3	1	1	1	1	1	1	1	0	0	0	1	0	0	4	4	1
1415785	4	0	30	1	150	1	1422764	4	2	21.7999992370605	0	1	0	1	3	1	1	1	1	1	1	1	0	0	0	1	1	1	4	4	1
1544493	3	0	39	0	150	1	1552106	53	2	21.8400001525879	0	1	0	0	3	0	0	0	0	1	1	1	0	0	0	1	1	0	4	4	1
1544493	3	1	40	0	150	1	1552106	57	2	35.75	2	1	1	1	3	0	0	0	0	1	1	0	0	0	0	0	0	0	4	4	0
1544493	4	0	38	0	150	1	1552106	40	2	19.7399997711182	0	1	0	1	3	0	0	0	0	1	1	0	0	0	0	0	0	0	4	4	0
1544493	4	0	38	0	150	1	1552106	15	2	19.7399997711182	0	1	0	0	3	0	0	0	0	1	1	1	0	0	1	0	0	0	4	4	0
1544493	3	1	27	0	150	1	1552106	36	2	22.2999992370605	0	1	0	1	3	0	0	0	0	1	1	0	0	0	0	0	1	0	4	4	1
1544493	5	1	40	0	150	1	1552106	51	2	26.5300006866455	2	1	0	1	3	0	0	0	0	1	1	0	0	0	0	0	0	0	4	4	0
1544493	5	1	40	0	150	1	1552106	21	2	26.5300006866455	2	1	0	0	3	0	0	0	0	1	1	0	0	0	0	0	0	0	4	4	0
1544493	4	1	35	0	150	1	1552106	30	2	35.939998626709	2	1	0	1	3	0	1	1	1	1	1	1	0	0	0	1	0	0	4	4	1
1544493	3	0	25	1	150	1	1552106	3	2	21.1100006103516	0	1	2	0	2	0	0	0	0	1	1	1	0	0	0	0	0	0	4	4	0
1544493	3	0	25	1	150	1	1552106	32	2	21.1100006103516	0	1	2	0	2	0	0	0	0	1	1	0	0	0	0	1	1	0	4	4	1
1544493	4	1	25	0	150	1	1552106	42	2	18.5799999237061	0	1	1	1	2	0	0	0	0	1	1	0	0	0	0	1	1	0	4	4	1
1544493	4	1	25	0	150	1	1552106	24	2	18.5799999237061	0	1	1	0	2	0	0	0	0	1	1	0	0	0	0	1	0	0	4	4	1
1544493	4	1	26	0	150	1	1552106	26	2	29.1299991607666	2	1	0	1	2	0	1	0	1	1	1	1	0	0	0	1	1	0	4	4	1
1544493	4	0	24	1	150	1	1552106	0	2	21.2900009155273	0	1	0	1	2	0	1	0	1	1	1	0	0	0	0	0	0	0	4	4	0
1544493	3	0	20	0	150	1	1552106	34	2	23.9799995422363	0	1	2	1	2	0	0	1	1	1	1	1	0	0	0	0	0	0	4	4	0
1544493	3	0	20	0	150	1	1552106	10	2	23.9799995422363	0	1	2	1	2	0	0	1	1	1	1	0	0	0	0	0	0	0	4	4	0
468997	4	1	26	0	150	1	471309	56	2	17.4300003051758	1	1	2	0	1	0	0	1	1	1	1	1	0	0	1	0	0	0	4	4	0
468997	4	1	26	0	150	1	471309	29	2	17.4300003051758	1	1	2	1	2	0	0	1	1	1	1	1	1	1	0	0	0	0	4	4	0
468997	5	0	22	1	150	1	471309	54	2	27.7000007629395	2	1	2	0	2	0	0	0	0	1	1	0	0	0	0	0	0	0	4	4	0
468997	5	0	22	1	150	1	471309	25	2	27.7000007629395	2	1	2	0	2	0	0	0	0	1	1	0	0	0	0	0	0	0	4	4	0
468997	5	0	22	1	150	1	471309	0	2	27.7000007629395	2	1	2	1	3	0	0	0	0	1	1	0	0	0	0	0	0	0	4	4	0
468997	5	0	25	1	150	1	471309	41	2	28.3400001525879	2	1	2	0	1	1	1	1	1	1	1	1	0	0	0	0	0	0	4	4	0
468997	5	0	25	1	150	1	471309	3	2	28.3400001525879	2	1	2	0	2	1	1	1	1	1	1	1	0	0	0	0	0	0	4	4	0
371278	4	0	28	1	150	1	373108	26	2	20.5200004577637	0	1	2	0	2	1	1	1	1	1	1	1	1	0	0	1	1	0	4	4	1
371278	3	1	23	0	150	1	373108	21	2	25.6499996185303	2	1	2	0	1	0	0	0	0	1	1	0	1	0	0	1	0	0	4	4	1
371278	5	0	35	1	150	1	373108	16	2	21.2199993133545	0	1	1	1	2	0	1	1	1	1	0	0	0	0	0	1	1	0	4	4	1
371278	3	0	25	1	150	1	373108	6	2	28.6000003814697	2	1	1	0	2	0	0	0	0	1	1	0	0	0	0	0	0	0	4	4	0
1572381	5	0	31	1	150	1	1605569	2	0	20.6900005340576	0	0	2	0	2	0	1	1	1	1	1	0	0	0	0	1	1	0	4	4	1
1572381	5	1	25	0	150	1	1605569	57	1	17.2099990844727	1	0	2	1	2	0	0	1	1	1	1	0	0	0	0	1	1	1	4	4	1
1572381	5	1	25	0	150	1	1605569	40	2	17.2099990844727	1	0	2	1	3	0	0	1	1	1	1	0	0	0	0	1	1	0	4	4	1
1572381	4	1	27	0	150	1	1605569	58	2	31.7299995422363	2	0	2	1	1	1	1	1	1	1	1	1	0	0	0	0	0	0	4	4	0
1572381	4	1	27	0	150	1	1605569	31	2	31.7299995422363	2	0	2	0	2	1	1	1	1	1	1	1	0	1	0	0	0	0	4	4	0
1572381	5	1	34	0	150	1	1605569	46	2	31.5100002288818	2	0	2	0	2	0	1	1	1	1	1	0	0	0	0	0	0	0	4	4	0
1572381	5	1	34	0	150	1	1605569	9	2	31.5100002288818	2	0	2	1	3	0	1	1	1	1	1	1	0	0	0	0	0	0	4	4	0
1572381	4	0	25	1	150	1	1605569	22	2	19.25	0	0	2	0	2	0	0	1	1	1	1	1	0	0	0	0	0	0	4	4	0
1572381	4	1	39	0	150	1	1605569	38	2	16.6900005340576	1	0	2	1	2	1	1	1	1	1	1	1	0	0	0	0	0	0	4	4	0
450683	2	1	36	0	150	1	460195	13	2	31.4599990844727	2	0	1	1	3	0	0	1	1	1	0	0	0	0	0	0	0	0	4	4	0
450683	3	1	22	0	150	1	460195	37	2	19	0	0	0	1	3	0	0	0	0	1	0	0	1	0	1	0	0	0	4	4	0
450683	3	1	22	0	150	1	460195	55	2	20.5599994659424	0	0	0	1	2	0	0	0	0	1	0	0	0	1	0	0	0	0	4	4	0
450683	3	1	22	0	150	1	460195	29	2	20.5599994659424	0	0	0	0	3	0	0	0	0	1	0	1	1	0	1	1	1	0	4	4	1
450683	3	0	22	1	150	1	460195	18	2	22.8999996185303	0	0	2	0	1	0	0	0	0	1	0	0	0	0	0	0	0	0	4	4	0
450683	2	1	46	1	150	1	460195	1	2	18.4899997711182	1	0	0	0	3	0	1	0	1	1	0	0	0	0	1				4	4
450683	2	1	31	1	150	1	460195	48	2	18.3299999237061	1	0	0	1	3	0	0	0	0	1	0	0	0	0	0	1	0	0	4	4	1
450683	2	1	31	1	150	1	460195	17	2	18.3299999237061	1	0	0	1	3	0	0	0	0	1	0	0	1	0	0	1	1	1	4	4	1
450683	2	1	21	0	150	1	460195	26	2	21.8799991607666	0	0	2	0	1	0	0	0	0	1	0	0	0	0	1	1	0	0	4	4	1
450683	2	1	38	0	150	1	460195	57	2	21.75	0	0	0	0	3	0	1	0	1	1	0	1	0	0	0	0	0	0	4	4	0
450683	2	1	38	0	150	1	460195	28	2	21.75	0	0	0	0	3	0	1	0	1	1	0	1	0	0	0	1	0	0	4	4	1
450683	3	1	30	1	150	1	460195	15	2	25.4500007629395	2	0	1	1	3	0	0	0	0	1	0	0	0	0	0	0	0	0	4	4	0
450683	2	1	30	0	150	1	460195	44	2	18.1599998474121	1	0	1	1	3	0	0	0	0	1	0	0	0	0	0	1	0	0	4	4	1
640971	3	1	37	0	150	1	654499	52	2	28.7900009155273	2	0	0	0	3	0	1	0	1	1	0	0	0	0	0	0	0	0	4	4	0
640971	3	1	37	0	150	1	654499	42	2	28.7900009155273	2	0	0	1	3	0	1	0	1	1	0	0	0	0	0	0	0	0	4	4	0
640971	3	1	37	0	150	1	654499	16	2	28.7900009155273	2	0	0	1	3	0	1	0	1	1	0	0	0	0	0	0	0	0	4	4	0
640971	4	0	29	1	150	1	654499	15	2	17.3500003814697	1	0	2	0	2	0	0	1	1	1	1	1	0	0	0	0	0	0	4	4	0
640971	3	1	32	0	150	1	654499	15	2	24.1200008392334	0	0	2	1	3	0	0	0	0	1	0	1	0	0	0	0	0	0	4	4	0
640971	5	0	35	0	150	1	654499	50	2	38.0499992370605	2	0	1	0	3	0	1	1	1	1	0	0	1	0	0	0	0	0	4	4	0
640971	5	0	35	0	150	1	654499	27	2	38.0499992370605	2	0	1	1	3	0	1	1	1	1	0	1	0	0	0	0	0	0	4	4	0
640971	4	1	45	0	150	1	654499	31	2	33.3899993896484	2	0	1	0	3	0	0	0	0	1	1	1	0	0	0	0	0	0	4	4	0
421851	2	0	30	1	150	1	430755	20	2	24.3500003814697	0	0	0	1	2	0	1	0	1	0	0	1	0	0	0	0	0	0	4	4	0
421851	2	1	34	0	150	1	430755	31	2	23.9699993133545	0	0	2	1	3	0	0	0	0	0	0	0	0	0	0	1	0	0	4	4	1
421851	1	1	45	0	150	1	430755	29	2	22.0900001525879	0	0	0	1	3	0	0	0	0	0	0	0	0	1	0	0	0	0	4	4	0
421851	1	1	36	1	150	1	430755	10	2	26.4699993133545	2	0	2	0	3	0	0	0	0	0	0	0	0	0	0	0	0	0	4	4	0
421851	1	1	25	1	150	1	430755	13	2	21.3199996948242	0	0	2	1	2	0	0	0	0	0	0	0	1	0	0	0	0	0	4	4	0
421851	2	1	48	0	150	1	430755	55	2			0	0	0	3	0	0	0	0	0	0	0	0	0	0				4	4
421851	1	0	25	0	150	1	430755	31	2	15.5699996948242	1	0	1	0	1	0	0	0	0			1	0	1	0	1	0	0	4	4	1
421851	2	1	24	0	150	1	430755	58	2	25.4300003051758	2	0	2	0	1	0	0	0	0	0	0	0	0	0	0	0	0	0	4	4	0
421851	2	1	24	0	150	1	430755	34	2	25.4300003051758	2	0	2	1	2	0	0	0	0	0	0	1	0	0	0	1	0	0	4	4	1
421851	2	1	20	0	150	1	430755	21	2	24.0100002288818	0	0	1	1	2	0	0	0	0	0	0	0	0	0	0	1	0	0	4	4	1
516768	3	1	25	0	150	1	527675	29	2	22.6299991607666	0	0	0	0	2	0	1	1	1	1	1	1	0	0	0	0	0	0	4	4	0
516768	2	0	35	1	150	1	527675	6	2	26.5400009155273	2	0	0	0	3	0	0	0	0	1	1	0	0	0	0	0	0	0	4	4	0
516768	4	0	29	1	150	1	527675	34	2	25.1100006103516	2	0	2	0	3	0	1	1	1	1	0	1	0	0	0	0	0	0	4	4	0
516768	4	0	29	1	150	1	527675	1	2	25.1100006103516	2	0	2	0	3	0	1	1	1	1	0	1	0	0	0	0	0	0	4	4	0
516768	4	0	37	0	150	1	527675	51	2	26.1000003814697	2	0	0	0	3	0	0	0	0	1	1	1	1	1	1	0	0	0	4	4	0
516768	3	1	25	0	150	1	527675	54	2	19.8600006103516	0	0	2	0	2	0	0	0	0	1	1	0	0	0	0	0	0	0	4	4	0
516768	3	1	25	0	150	1	527675	27	2	19.8600006103516	0	0	2	1	2	0	0	0	0	1	1	1	0	0	0	1	0	0	4	4	1
516768	4	1	46	0	150	1	527675	46	2	18.5900001525879	0	0	1	0	3	0	0	0	0	1	1	0	0	0	0	1	0	0	4	4	1
516768	4	1	45	0	150	1	527675	49	2	24.7999992370605	0	0	0	1	3	0	0	0	0	1	1	1	1	0	0	0	0	0	4	4	0
516768	4	0	36	0	150	1	527675	31	2	24.3400001525879	0	0	0	1	3	0	0	1	1	1	1	1	0	0	0	1	1	0	4	4	1
221878	2	1	33	0	150	1	226562	32	2	22.3199996948242	0	0	2	0	2	0	0	0	0	0	0	0	0	0	0	1	0	0	4	4	1
221878	1	0	26	1	150	1	226562	39	2	24.7000007629395	0	0	0	0	1	0	0	0	0	0	0	1	0	0	0	1	0	0	4	4	1
221878	1	0	26	1	150	1	226562	3	2	24.7000007629395	0	0	0	1	2	0	0	0	0	0	0	1	0	0	0	0	0	0	4	4	0
250508	3	0	30	1	150	1	255795	3	2	25.9099998474121	2	0	2	1	1	1	0	0	1			0	0	0	0	1	0	0	4	4	1
250508	3	0	20	0	150	1	255795	44	2	24.8500003814697	0	0	2	0	1	0	0	0	0	0	0	1	0	0	0	1	0	0	4	4	1
250508	3	1	45	0	150	1	255795	24	2	20.7299995422363	0	0	0	0	3	0	1	0	1	0	0	0	0	0	0	1	1	0	4	4	1
250508	3	0	29	0	150	1	255795	32	2	24.9599990844727	0	0	2	0	2	0	1	0	1	0	0	1	0	0	0	0	0	0	4	4	0
250508	3	1	36	1	150	1	255795	12	2	31.0799999237061	2	0	2	1	2	0	0	0	0	0	0	0	0	0	0	1	0	0	4	4	1
250508	2	1	35	1	150	1	255795	13	2	19.2900009155273	0	0	1	1	3	0	0	0	0	0	0	1	0	0	0	0	1	1	4	4	1
250508	3	1	29	0	150	1	255795	52	2	21.1100006103516	0	0	2	0	2	0	0	1	1			0	0	0	0	1	0	0	4	4	1
250508	3	1	29	0	150	1	255795	19	2	21.1100006103516	0	0	2	1	2	0	0	1	1			1	0	0	1	0	0	0	4	4	0
369510	2	1	45	0	150	1	377309	58	2	20.2600002288818	0	0	0	1	3	0	0	0	0	0	0	0	0	0	0	1	0	0	4	4	1
369510	2	0	25	0	150	1	377309	50	2	21.5499992370605	0	0	2	0	1	0	0	0	0	0	0	1	0	0	0	0	0	0	4	4	0
369510	2	0	25	0	150	1	377309	23	2	21.5499992370605	0	0	2	1	2	0	0	0	0	0	0	1	1	0	0	0	0	0	4	4	0
369510	2	1	35	0	150	1	377309	57	2	21.9400005340576	0	0	0	1	3	0	0	0	0	0	0	1	1	1	0	1	0	0	4	4	1
369510	2	1	35	0	150	1	377309	17	2	21.9400005340576	0	0	0	0	3	0	0	0	0	0	0	1	0	1	0	0	0	0	4	4	0
365496	3	1	29	0	150	1	373210	19	2	29.0699996948242	2	0	2	1	1	0	0	0	0	1	1	0	0	0	0	1	0	0	4	4	1
365496	4	1	38	0	150	1	373210	56	2	21.3400001525879	0	0	2	1	2	0	0	0	0	1	1	0	0	0	0	0	0	0	4	4	0
365496	4	1	38	0	150	1	373210	56	2	21.3400001525879	0	0	2	1	3	0	0	0	0	1	1	1	0	0	0	0	0	0	4	4	0
365496	3	0	30	1	150	1	373210	2	2	18.3899993896484	1	0	2	0	1	1	0	0	1	1	1	0	0	0	0	0	0	0	4	4	0
365496	5	0	28	1	150	1	373210	17	2	27.6100006103516	2	0	2	0	1	0	0	1	1	1	1	0	0	0	0	0	0	0	4	4	0
365496	5	0	28	1	150	1	373210	6	2	27.6100006103516	2	0	2	1	2	0	0	1	1	1	1	0	0	0	0	0	0	0	4	4	0
859990	2	1	34	1	150	1	878141	48	2	22.1499996185303	0	0	2	0	2	0	0	1	1	1	0	1	0	0	0	0	0	0	4	4	0
859990	2	1	34	1	150	1	878141	16	2	22.1499996185303	0	0	2	0	3	0	0	1	1	1	0	1	0	0	0	0	0	0	4	4	0
859990	2	1	27	1	150	1	878141	33	2	23.5900001525879	0	0	2	1	3	0	0	0	0	0	0	0	0	0	0	0	0	0	4	4	0
859990	2	1	27	1	150	1	878141	5	1	23.5900001525879	0	0	2	1	3	0	0	0	0	0	0	0	0	0	0	0	1	1	4	4	1
859990	3	1	25	1	150	1	878141	43	2	23.8099994659424	0	0	2	0	3	1	0	0	1	1	1	1	0	0	0	0	0	0	4	4	0
859990	2	1	36	1	150	1	878141	15	1	19.9799995422363	0	0	2	0	3	0	0	0	0	0	1	0	0	0	0	0	0	0	4	4	0
859990	2	1	30	0	150	1	878141	46	2	29.7399997711182	2	0	2	1	3	0	0	0	0	0	0	0	0	0	0	0	0	0	4	4	0
622230	4	0	22	1	150	1	635363	33	2	17.7600002288818	1	0	1	1	1	0	0	0	0	1	1	1	1	1	0	0	0	0	4	4	0
622230	4	0	22	1	150	1	635363	4	2	17.7600002288818	1	0	1	0	2	0	0	0	0	1	1	1	0	0	0	0	0	0	4	4	0
622230	4	1	29	0	150	1	635363	41	2	23.1000003814697	0	0	2	1	1	0	0	0	0	1	1	0	0	0	0				4	4
622230	4	1	29	0	150	1	635363	13	2	23.1000003814697	0	0	2	1	2	0	0	0	0	1	1	1	0	0	0	0	0	0	4	4	0
622230	3	1	40	0	150	1	635363	48	2	28.8600006103516	2	0	1	0	3	0	1	0	1	1	1	0	0	0	0	0	0	0	4	4	0
622230	3	1	40	0	150	1	635363	36	2	28.8600006103516	2	0	1	1	3	0	1	0	1	1	1	0	0	0	0	1	0	0	4	4	1
622230	3	0	25	0	150	1	635363	58	2	21.5100002288818	0	0	1	1	2	0	0	1	1	1	1	1	1	0	0	0	0	0	4	4	0
622230	3	0	25	0	150	1	635363	44	2	21.5100002288818	0	0	1	0	2	0	0	1	1	1	1	1	0	0	0	0	0	0	4	4	0
622230	3	0	25	0	150	1	635363	32	2	21.5100002288818	0	0	1	0	3	0	0	1	1	1	1	1	0	0	0	1	0	0	4	4	1
622230	3	0	25	1	150	1	635363	48	2	19.5699996948242	0	0	1	1	2	0	1	1	1	1	0	1	0	0	0	0	0	0	4	4	0
622230	3	0	25	1	150	1	635363	39	2	19.5699996948242	0	0	1	1	2	0	1	1	1	1	0	1	0	0	0	1	0	0	4	4	1
622230	3	0	25	1	150	1	635363	11	2	19.5699996948242	0	0	1	0	3	0	1	1	1	1	0	1	0	0	0	1	0	0	4	4	1
622230	4	1	40	1	150	1	635363	16	2	26.5300006866455	2	0	2	0	3	0	1	1	1	1	1	0	0	0	0	0	0	0	4	4	0
337481	4	1	22	1	150	1	344604	42	2			0	2	1	1	0	0	0	0	1	1	0	0	0	0				4	4
337481	4	1	22	1	150	1	344604	12	2			0	2	0	2	0	0	0	0	1	1	0	0	0	0				4	4
337481	2	0	19	1	150	1	344604	34	2	20.4500007629395	0	0	2	0	1	0	1	0	1	0	1	1	0	0	0	1	0	0	4	4	1
337481	2	0	19	1	150	1	344604	10	2	20.4500007629395	0	0	2	1	2	0	1	0	1	0	1	1	0	0	0	0	0	0	4	4	0
337481	1	0	38	0	150	1	344604	57	2	18.0799999237061	1	0	0	0	3	0	0	0	0	0	0	1	0	0	0	1	0	0	4	4	1
337481	1	0	38	0	150	1	344604	5	2	18.0799999237061	1	0	0	1	3	0	0	0	0	0	0	1	0	0	0	1	1	0	4	4	1
337481	3	0	25	1	150	1	344604	0	2	31.1299991607666	2	0	2	0	1	0	1	1	1	1	1	0	0	0	0	0	0	0	4	4	0
643323	2	1	23	0	150	1	656901	7	2	23.3799991607666	0	0	2	1	2	0	0	0	0	0	0	1	0	0	0	0	0	0	4	4	0
643323	2	1	32	0	150	1	656901	49	2	19.8099994659424	0	0	1	0	1	0	0	0	0	1	0	1	0	0	0	0	0	0	4	4	0
643323	2	1	30	1	150	1	656901	15	2	22.3999996185303	0	0	2	0	3	0	1	0	1	1	0	0	0	0	0	0	0	0	4	4	0
643323	1	0	23	1	150	1	656901	15	2	23.1800003051758	0	0	2	0	1	0	0	1	1	1	0	1	0	0	0	0	0	0	4	4	0
643323	3	1	25	1	150	1	656901	9	2	22.2800006866455	0	0	2	1	3	0	0	0	0	0	0	1	0	0	0	0	0	0	4	4	0
643323	3	1	25	1	150	1	656901	56	2	22.2800006866455	0	0	2	1	2	0	0	0	0	0	0	1	0	0	0	0	0	0	4	4	0
643323	3	1	25	1	150	1	656901	56	2	22.2800006866455	0	0	2	0	3	0	0	0	0	0	0	1	0	0	0	1	0	0	4	4	1
643323	3	0	26	1	150	1	656901	13	2	23.1700000762939	0	0	2	1	3	0	1	1	1	0	0	1	0	0	0	0	0	0	4	4	0
875341	4	0	43	0	150	1	893816	43	2	34.189998626709	2	0	0	1	3	0	1	1	1	1	1	1	0	0	0	0	0	0	4	4	0
875341	4	0	35	0	150	1	893816	19	2	20.7999992370605	0	0	1	0	3	0	1	1	1	1	1	1	1	1	0	0	0	0	4	4	0
875341	5	1	40	0	150	1	893816	42	2	34.4900016784668	2	0	0	0	3	0	1	1	1	1	1	1	0	0	0	0	0	0	4	4	0
875341	5	1	36	0	150	1	893816	23	2	20.6399993896484	0	0	0	1	3	0	0	0	0	1	1	0	0	0	0	0	0	0	4	4	0
875341	5	1	30	1	150	1	893816	40	2	23.7999992370605	0	0	2	1	2	0	0	0	0	1	1	0	0	0	0	0	0	0	4	4	0
875341	5	1	30	1	150	1	893816	15	2	23.7999992370605	0	0	2	1	2	0	0	0	0	1	1	0	0	0	0	0	0	0	4	4	0
875341	4	0	25	1	150	1	893816	53	2	23.7000007629395	0	0	1	1	3	0	1	1	1	1	1	1	1	1	0	1	0	0	4	4	1
875341	4	0	25	1	150	1	893816	17	2	23.7000007629395	0	0	1	0	3	0	1	1	1	1	1	1	1	0	0	0	0	0	4	4	0
875341	4	1	24	1	150	1	893816	7	2	22.5400009155273	0	0	2	1	3	0	0	0	0	1	1	1	0	0	0	0	0	0	4	4	0
875341	5	1	36	1	150	1	893816	56	2	35.5200004577637	2	0	2	0	2	1	1	1	1	1	1	1	0	0	0	0	0	0	4	4	0
875341	5	1	36	1	150	1	893816	3	2	35.5200004577637	2	0	2	0	3	1	1	1	1	1	1	1	0	0	0	0	0	0	4	4	0
875341	4	0	20	0	150	1	893816	51	2	24.6100006103516	0	0	2	1	2	0	1	1	1	1	1	1	0	0	0	0	0	0	4	4	0
875341	4	0	20	0	150	1	893816	19	2	24.6100006103516	0	0	2	0	2	0	1	1	1	1	1	1	0	0	0	1	0	0	4	4	1
875341	3	0	30	0	150	1	893816	57	2	26.3400001525879	2	0	0	1	3	0	0	0	0	1	1	0	0	0	0	1	0	0	4	4	1
875341	3	1	26	1	150	1	893816	15	2	19.8600006103516	0	0	1	1	3	0	0	0	0	1	1	0	0	0	0	1	1	1	4	4	1
623332	3	1	35	1	150	1	636489	49	2	24.0499992370605	0	0	0	1	2	0	0	0	0	1	1	0	0	0	0	1	0	0	4	4	1
623332	3	1	35	1	150	1	636489	8	2	24.0499992370605	0	0	0	0	3	0	0	0	0	1	1	0	0	0	0	0	1	1	4	4	1
623332	2	0	25	0	150	1	636489	52	2	21.5300006866455	0	0	1	1	1	0	0	0	0	1	1	1	0	0	0	1	1	0	4	4	1
623332	2	0	25	0	150	1	636489	24	2	21.5300006866455	0	0	1	1	2	0	0	0	0	1	1	1	0	0	0	1	1	0	4	4	1
623332	3	1	40	0	150	1	636489	53	2	28.0200004577637	2	0	0	0	3	0	0	0	0	0	0	0	0	0	0	1	0	0	4	4	1
623332	3	1	40	0	150	1	636489	53	2	21.2199993133545	0	0	1	0	3	0	1	0	1	1	0	1	0	0	0	1	0	0	4	4	1
623332	3	0	18	1	150	1	636489	12	2	23.6700000762939	0	0	1	1	1	0	0	0	0	0	1	0	0	0	0	0	0	0	4	4	0
623332	2	0	38	1	150	1	636489	17	2	26.7600002288818	2	0	0	0	3	0	0	0	0	0	1	0	0	0	0	0	0	0	4	4	0
623332	2	1	30	1	150	1	636489	12	2	22.1399993896484	0	0	0	0	3	0	0	0	0	0	1	1	1	1	1	1	1	1	4	4	1
623332	2	1	30	1	150	1	636489	43	2	22.1399993896484	0	0	0	1	3	0	0	0	0	0	1	1	1	1	0	1	0	0	4	4	1
623332	2	1	33	0	150	1	636489	36	2	19.7900009155273	0	0	0	1	3	0	0	0	0	0	1	1	1	1	0	0	0	0	4	4	0
612943	2	0	30	0	150	1	625880	34	2	18.6000003814697	0	0	0	0	3	0	0	0	0	0	1	1	0	0	0	1	1	0	4	4	1
612943	2	1	27	1	150	1	625880	46	2	19.1499996185303	0	0	0	1	3	0	0	0	0	0	1	0	0	0	0	1	1	0	4	4	1
612943	2	1	27	1	150	1	625880	22	2	19.1499996185303	0	0	0	0	3	0	0	0	0	0	1	0	0	0	0	0	0	0	4	4	0
612943	2	1	27	1	150	1	625880	5	1	19.1499996185303	0	0	0	1	3	0	0	0	0	0	1	0	0	0	0	0	1	1	4	4	1
612943	1	1	33	1	150	1	625880	42	2	22.3700008392334	0	0	0	0	3	0	0	0	0	0	0	1	0	1	0	1	1	0	4	4	1
612943	1	1	33	1	150	1	625880	15	2	22.3700008392334	0	0	0	0	3	0	0	0	0	0	0	0	0	0	0	1	0	0	4	4	1
612943	2	0	47	0	150	1	625880	26	2	24.1299991607666	0	0	0	0	3	0	1	0	1	1	1	1	0	0	0	0	0	0	4	4	0
612943	4	1	30	1	150	1	625880	56	2	21.2999992370605	0	0	0	1	3	0	0	0	0	1	1	0	0	0	0	0	0	0	4	4	0
612943	4	1	30	1	150	1	625880	10	2	21.2999992370605	0	0	0	1	3	0	0	0	0	1	1	1	0	0	0	1	1	0	4	4	1
612943	4	1	27	1	150	1	625880	56	2	23.4400005340576	0	0	2	1	2	0	1	0	1	1	1	0	0	0	0	0	0	0	4	4	0
612943	4	1	27	1	150	1	625880	27	2	23.4400005340576	0	0	2	0	3	0	1	0	1	1	1	0	0	0	0	1	0	0	4	4	1
612943	4	1	27	1	150	1	625880	1	2	23.4400005340576	0	0	2	0	3	0	1	0	1	1	1	0	0	0	0	0	0	0	4	4	0
612943	3	1	25	0	150	1	625880	23	2	22.9200000762939	0	0	2	0	2	0	0	1	1	1	1	1	0	0	0	1	0	0	4	4	1
612943	3	1	22	1	150	1	625880	5	2	18.9200000762939	0	0	2	0	2	0	0	1	1	1	1	1	0	0	0	1	1	0	4	4	1
612943	3	1	22	1	150	1	625880	5	2	18.9200000762939	0	0	2	1	3	0	0	1	1	1	1	1	0	0	0	1	1	0	4	4	1
612943	4	1	48	0	150	1	625880	28	2	28.3199996948242	2	0	0	1	3	0	0	0	0	1	1	0	0	0	0	0	0	0	4	4	0
612943	4	0	35	1	150	1	625880	40	2	19.9899997711182	0	0	2	1	3	1	1	0	1	1	1	1	0	0	0	0	0	0	4	4	0
612943	4	0	35	1	150	1	625880	3	2	19.9899997711182	0	0	2	0	3	1	1	0	1	1	1	1	0	0	0	0	0	0	4	4	0
534241	2	1	20	0	150	1	545517	31	2	22.8199996948242	0	0	2	0	1	0	0	0	0	1	0	0	0	0	0	0	0	0	4	4	0
534241	3	1	21	1	150	1	545517	52	2	19.5799999237061	0	0	2	1	1	0	0	0	0	0	0	0	0	0	0	1	1	0	4	4	1
534241	3	1	21	1	150	1	545517	2	2	19.5799999237061	0	0	2	1	2	0	0	0	0	0	0	0	1	0	0	0	0	1	4	4	1
534241	2	1	48	0	150	1	545517	48	2	20.9799995422363	0	0	1	1	3	0	0	0	0	0	0	1	0	0	0	0	0	0	4	4	0
534241	2	0	25	1	150	1	545517	17	2	21.5599994659424	0	0	2	1	1	0	1	1	1	0	0	1	0	0	0	0	0	0	4	4	0
380133	2	0	33	1	150	1	388156	4	2	21.0100002288818	0	0	2	0	3	0	0	0	0	0	1	1	0	0	0	0	0	0	4	4	0
380133	2	1	27	1	150	1	388156	45	2	20.7900009155273	0	0	1	1	3	0	0	0	0	0	0	1	0	0	0	0	0	0	4	4	0
380133	2	1	27	1	150	1	388156	19	2	20.7900009155273	0	0	1	0	3	0	0	0	0	0	0	1	0	0	0	0	0	0	4	4	0
380133	2	1	25	1	150	1	388156	40	2	25.0699996948242	2	0	2	0	2	0	0	0	0	0	1	0	1	1	0	1	1	0	4	4	1
380133	2	1	25	1	150	1	388156	4	2	25.0699996948242	2	0	2	0	2	0	0	0	0	0	1	0	0	0	0	1	1	0	4	4	1
380133	1	1	28	1	150	1	388156	56	2	16.7600002288818	1	0	0	0	2	0	0	0	0	0	0	1	1	1	0	0	0	0	4	4	0
380133	1	1	28	1	150	1	388156	4	2	16.7600002288818	1	0	0	0	3	0	0	0	0	0	0	0	0	0	0	1	1	0	4	4	1
380133	2	0	25	1	150	1	388156	34	2	18.1299991607666	1	0	0	0	2	0	1	1	1	0	1	1	0	0	0	1	1	0	4	4	1
380133	2	0	25	1	150	1	388156	7	2	18.1299991607666	1	0	0	0	2	0	1	1	1	0	1	1	0	0	0	0	1	0	4	4	1
380133	3	1	23	1	150	1	388156	41	2	23.6299991607666	0	0	0	1	1	0	0	0	0	0	1	0	0	0	0	1	0	0	4	4	1
380133	3	1	23	1	150	1	388156	1	2	23.6299991607666	0	0	0	1	2	0	0	0	0	0	1	0	0	0	0	0	0	0	4	4	0
265525	4	1	35	1	150	1	271129	11	2	24.5799999237061	0	0	2	1	2	0	0	0	0	0	1	0	0	0	0	0	0	0	4	4	0
265525	3	0	20	1	150	1	271129	0	2	25.7099990844727	2	0	2	1	2	0	1	1	1	0	0	0	0	0	0	0	0	0	4	4	0
311043	2	0	43	0	150	1	317608	47	2	21.8199996948242	0	0	1	1	3	0	0	0	0	0	0	1	0	0	0	0	0	0	4	4	0
311043	3	1	30	1	150	1	317608	17	2	19.1599998474121	0	0	2	0	1	0	0	0	0	0	1	0	0	0	0	0	1	0	4	4	1
311043	3	0	30	0	150	1	317608	24	2	23.3299999237061	0	0	1	1	3	0	0	1	1	0	0	1	0	0	0	1	1	1	4	4	1
311043	2	1	38	0	150	1	317608	38	2	23.7600002288818	0	0	1	1	3	0	0	0	0	1	0	0	0	0	0	1	1	0	4	4	1
311043	2	1	38	0	150	1	317608	12	2	23.7600002288818	0	0	1	0	3	0	0	0	0	1	0	0	0	0	0	0	1	1	4	4	1
311043	2	1	41	0	150	1	317608	41	2	22.8999996185303	0	0	0	0	3	0	0	0	0	0	0	1	0	0	0	1	0	0	4	4	1
443861	2	1	22	1	150	1	453229	10	2	24.4400005340576	0	0	2	1	1	0	1	0	1	1	0	0	0	0	0	1	0	0	4	4	1
443861	4	1	30	1	150	1	453229	39	2	23.4699993133545	0	0	2	1	3	0	0	0	0	1	1	1	1	1	0	0	0	0	4	4	0
443861	4	1	30	1	150	1	453229	9	2	23.4699993133545	0	0	2	1	3	0	0	0	0	1	1	1	0	0	0	0	1	1	4	4	1
443861	2	0	18	1	150	1	453229	15	2	20.9200000762939	0	0	2	1	1	0	0	0	0	1	0	1	0	0	0	0	0	0	4	4	0
443861	2	1	42	0	150	1	453229	44	2	17.7999992370605	1	0	2	0	3	0	1	0	1	1	0	1	0	0	0	1	1	0	4	4	1
447264	4	1	32	1	150	1	456704	40	2	19.7299995422363	0	0	0	0	3	0	1	1	1	1	1	1	0	0	0	0	0	0	4	4	0
447264	4	1	32	1	150	1	456704	8	2	19.7299995422363	0	0	0	0	3	0	1	1	1	1	1	1	0	0	0	0	1	0	4	4	1
447264	4	1	22	0	150	1	456704	42	2	17.6700000762939	1	0	1	1	2	0	0	0	0	1	1	0	0	0	0	0	0	0	4	4	0
447264	4	1	22	0	150	1	456704	18	2	17.6700000762939	1	0	1	0	2	0	0	0	0	1	1	0	0	0	0	0	0	0	4	4	0
447264	2	1	45	1	150	1	456704	50	2	18.3500003814697	1	0	0	1	3	0	0	0	0	1	0	0	0	0	0	0	0	0	4	4	0
447264	2	1	45	1	150	1	456704	25	2	18.3500003814697	1	0	0	1	3	0	0	0	0	1	0	0	0	0	0	1	0	0	4	4	1
447264	4	1	24	0	150	1	456704	20	2	22.6800003051758	0	0	2	0	1	0	0	0	0	1	1	1	0	0	0	1	1	0	4	4	1
391356	4	1	26	1	150	1	399616	18	2	29.1299991607666	2	0	0	0	3	0	0	1	1	1	1	1	0	0	1	0	1	1	4	4	1
391356	3	1	38	0	150	1	399616	44	2	20.3799991607666	0	0	1	1	3	0	0	0	0	1	1	0	0	0	0	1	0	0	4	4	1
391356	4	0	30	0	150	1	399616	31	2	20.7900009155273	0	0	0	1	3	0	1	1	1	1	1	1	0	0	0	0	0	0	4	4	0
391356	3	0	24	1	150	1	399616	4	2	22.8700008392334	0	0	1	0	1	0	1	0	1	0	1	1	0	0	0	0	1	0	4	4	1
391356	3	1	33	0	150	1	399616	56	2	18.6299991607666	0	0	0	1	3	0	1	1	1	1	1	1	0	0	0	0	0	0	4	4	0
391356	5	0	25	1	150	1	399616	35	2	23.1100006103516	0	0	2	0	2	0	0	0	0	1	1	0	0	0	0	0	0	0	4	4	0
391356	5	0	25	1	150	1	399616	5	2	23.1100006103516	0	0	2	1	2	0	0	0	0	1	1	0	0	0	0	0	1	0	4	4	1
276055	3	0	20	0	150	1	281882	26	2	23.1100006103516	0	0	2	0	1	0	0	0	0	1	1	1	1	0	0	0	0	0	4	4	0
276055	3	0	38	0	150	1	281882	28	2	18.6299991607666	0	0	2	0	3	0	0	0	0	1	0	1	0	0	0	0	0	0	4	4	0
276055	3	1	42	0	150	1	281882	27	2	24.1700000762939	0	0	0	1	3	0	0	0	0	1	0	1	0	0	0	0	0	0	4	4	0
276055	3	0	30	0	150	1	281882	30	2	23	0	0	1	1	3	0	0	0	0	1	1	1	0	0	0	0	0	0	4	4	0
276055	3	0	30	0	150	1	281882	30	2	23	0	0	1	1	3	0	0	0	0	1	1	1	0	0	0	1	0	0	4	4	1
276055	3	1	20	1	150	1	281882	6	2	20.8700008392334	0	0	1	1	1	0	0	1	1	1	1	0	0	0	0	0	0	0	4	4	0
386478	2	0	32	0	150	1	394635	31	2	24.6499996185303	0	0	0	1	3	0	0	0	0	1	0	0	0	0	0	0	0	0	4	4	0
386478	2	0	46	1	150	1	394635	6	2	21.4899997711182	0	0	0	1	2	0	0	0	0	0	1	0	0	0	0	0	0	0	4	4	0
386478	3	1	23	0	150	1	394635	40	2	19.7399997711182	0	0	0	1	1	0	0	0	0	1	1	0	0	0	0	1	1	0	4	4	1
386478	3	1	30	0	150	1	394635	31	2	23.4200000762939	0	0	0	0	3	0	0	0	0	1	1	1	0	0	0	1	0	0	4	4	1
386478	3	1	24	1	150	1	394635	4	2	25.1800003051758	2	0	2	0	2	0	0	0	0	1	0	0	0	0	0	0	0	0	4	4	0
386478	4	1	29	0	150	1	394635	42	2	39.7799987792969	2	0	2	1	2	0	1	1	1	1	0	1	0	0	0	1	1	0	4	4	1
386478	3	0	35	0	150	1	394635	43	2	20.3600006103516	0	0	0	1	3	0	0	0	0	0	1	1	0	0	0	0	0	0	4	4	0
386478	2	1	35	0	150	1	394635	25	2	22.6000003814697	0	0	1	1	3	0	0	0	0	1	0	0	0	0	0	1	0	0	4	4	1
529144	5	1	43	0	130	1	542149	33	2	32.1300010681152	2	1	2	1	3	0	1	1	1	1	1	1	0	0	0	0	0	0	5	5	0
529144	5	1	25	1	130	1	542149	33	2	30.3199996948242	2	1	2	1	2	0	0	1	1	1	1	0	0	1	0	0	0	0	5	5	0
529144	4	1	30	0	130	1	542149	24	2	23.2999992370605	0	1	1	0	3	0	1	1	1	1	1	0	1	1	0	1	0	0	5	5	1
529144	5	0	30	1	130	1	542149	15	2	28.5400009155273	2	1	2	0	1	0	1	1	1	1	1	1	1	1	0	0	0	0	5	5	0
803444	4	0	30	0	130	1	823191	59	2	23.1399993896484	0	1	2	1	1	0	0	1	1	1	1	0	0	0	0	0	0	0	5	5	0
803444	5	0	20	1	130	1	823191	11	2	24.4300003051758	0	1	2	0	1	0	0	1	1	1	1	1	0	0	0	0	0	0	5	5	0
803444	5	1	23	1	130	1	823191	9	2	19.5200004577637	0	1	2	0	1	0	1	1	1	1	1	1	0	0	0	1	0	0	5	5	1
803444	5	0	23	0	130	1	823191	17	2	25.7800006866455	2	1	0	1	2	0	1	0	1	1	1	1	1	1	0	0	0	0	5	5	0
803444	5	0	23	0	130	1	823191	35	2	25.7800006866455	2	1	0	1	1	0	1	0	1	1	1	1	0	0	0	1	1	0	5	5	1
948762	5	1	28	1	130	1	972080	4	2	32.7000007629395	2	1	2	0	1	0	0	1	1	1	1	0	0	0	0	0	0	0	5	5	0
948762	5	1	31	0	130	1	972080	29	2	21.2900009155273	0	1	2	0	1	0	0	1	1	1	1	0	1	0	1	0	0	0	5	5	0
948762	5	1	31	0	130	1	972080	29	1	21.2900009155273	0	1	2	0	2	0	0	1	1	1	1	0	1	0	1	1	0	0	5	5	1
948762	3	1	37	0	130	1	972080	40	2	26.1100006103516	2	1	1	1	3	0	1	1	1	1	1	0	0	0	0	0	0	0	5	5	0
948762	4	0	27	1	130	1	972080	37	2	32.8699989318848	2	1	2	0	2	0	1	1	1	1	1	0	0	0	0	0	0	0	5	5	0
948762	4	0	27	1	130	1	972080	15	2	32.8699989318848	2	1	2	0	2	0	1	1	1	1	1	1	1	0	1	0	0	0	5	5	0
948762	4	1	25	1	130	1	972080	10	1	28.3400001525879	2	1	2	1	1	0	0	1	1	1	1	0	0	1	0	0	0	0	5	5	0
948762	4	1	31	1	130	1	972080	44	2	28.3400001525879	2	1	1	0	3	0	1	1	1	1	1	1	0	0	0	0	1	1	5	5	1
948762	4	1	31	1	130	1	972080	19	2	28.3400001525879	2	1	1	1	3	0	1	1	1	1	1	1	0	0	0	0	0	0	5	5	0
948762	4	1	33	0	130	1	972080	45	2	25.1399993896484	2	1	2	0	2	0	1	1	1	1	1	1	0	0	0	0	0	0	5	5	0
948762	5	0	30	1	130	1	972080	36	2	26.6800003051758	2	1	2	1	2	0	0	1	1	1	1	1	0	0	0	0	0	0	5	5	0
948762	5	0	30	1	130	1	972080	2	2	26.6800003051758	2	1	2	0	2	0	0	1	1	1	1	0	0	0	0	0	0	0	5	5	0
948762	5	1	25	0	130	1	972080	40	1	32.1699981689453	2	1	2	0	1	0	1	1	1	1	1	0	0	0	0	0	0	0	5	5	0
948762	4	1	27	1	130	1	972080	55	2	24.5900001525879	0	1	2	1	2	0	1	1	1	1	1	0	0	0	0	0	0	0	5	5	0
948762	4	1	27	1	130	1	972080	31	2	24.5900001525879	0	1	2	1	3	0	1	1	1	1	1	0	0	0	0	1	0	0	5	5	1
948762	4	1	27	1	130	1	972080	3	2	24.5900001525879	0	1	2	1	3	0	1	1	1	1	1	0	0	0	0	0	0	0	5	5	0
960621	5	1	27	1	130	1	984231	14	2	21.7999992370605	0	1	2	1	1	0	0	1	1	1	1	1	1	0	1	0	0	0	5	5	0
960621	4	1	40	1	130	1	984231	44	2	26.4400005340576	2	1	0	1	3	0	0	0	0	1	1	1	1	1	0	0	0	0	5	5	0
960621	4	1	40	1	130	1	984231	15	2	26.4400005340576	2	1	0	1	3	0	0	0	0	1	1	1	1	0	0	0	0	0	5	5	0
960621	4	1	31	1	130	1	984231	54	2	24.5400009155273	0	1	2	1	2	0	1	1	1	1	1	0	0	0	0	0	0	0	5	5	0
960621	4	1	31	1	130	1	984231	40	2	24.5400009155273	0	1	2	1	2	0	1	1	1	1	1	0	0	0	0	0	0	0	5	5	0
960621	4	1	31	1	130	1	984231	12	2	24.5400009155273	0	1	2	1	3	0	1	1	1	1	1	0	0	0	0	0	0	0	5	5	0
960621	5	1	32	0	130	1	984231	21	2	31.4899997711182	2	1	2	0	2	0	0	1	1	1	1	0	0	1	0	0	0	0	5	5	0
960621	5	1	32	0	130	1	984231	21	2	31.4899997711182	2	1	2	1	3	0	0	1	1	1	1	1	0	0	0	0	0	0	5	5	0
960621	5	1	30	1	130	1	984231	53	2	30.6700000762939	2	1	2	1	2	0	0	1	1	1	1	1	0	0	0				5	5
960621	5	1	30	1	130	1	984231	11	2	30.6700000762939	2	1	2	0	2	0	0	1	1	1	1	1	1	0	0	0	0	0	5	5	0
960621	5	1	39	0	130	1	984231	28	2	24.7199993133545	0	1	2	1	3	0	1	1	1	1	1	1	1	0	0	0	0	0	5	5	0
960621	5	0	21	1	130	1	984231	45	2	20.5499992370605	0	1	1	1	1	0	0	0	0	1	1	0	0	0	1	1	1	0	5	5	1
960621	5	0	21	1	130	1	984231	9	2	20.5499992370605	0	1	1	1	2	0	0	0	0	1	1	0	0	0	1	0	0	0	5	5	0
960621	4	1	28	1	130	1	984231	51	2	20.5400009155273	0	1	2	0	1	0	1	1	1	1	1	1	1	0	0	0	0	0	5	5	0
960621	4	1	28	1	130	1	984231	23	2	20.5400009155273	0	1	2	1	2	0	1	1	1	1	1	1	1	0	0	0	0	0	5	5	0
960621	4	1	28	1	130	1	984231	2	2	20.5400009155273	0	1	2	0	3	0	1	1	1	1	1	0	0	0	0	0	0	0	5	5	0
960621	4	1	27	1	130	1	984231	43	2	39.189998626709	2	1	2	1	2	0	1	1	1	1	1	0	0	0	0	1	0	0	5	5	1
960621	4	1	27	1	130	1	984231	9	2	39.189998626709	2	1	2	0	3	0	1	1	1	1	1	0	0	0	0	0	0	0	5	5	0
960621	4	0	28	1	130	1	984231	12	2	22.1100006103516	0	1	2	0	2	0	0	0	0	1	1	1	1	1	0	0	0	0	5	5	0
761562	5	0	23	1	130	1	780279	13	2	21.8600006103516	0	1	2	1	1	0	1	1	1	1	1	0	0	0	0	1	0	0	5	5	1
761562	5	0	34	1	130	1	780279	16	2	44.1300010681152	2	1	2	1	2	0	1	1	1	1	1	0	0	0	0	0	0	0	5	5	0
761562	5	0	22	0	130	1	780279	18	2	25.2199993133545	2	1	2	1	1	0	0	1	1	1	1	1	0	1	0	0	0	0	5	5	0
761562	5	1	36	0	130	1	780279	34	2	36.2099990844727	2	1	2	0	1	0	0	1	1	1	1		0	0	0	0	0	0	5	5	0
1222547	3	0	20	0	130	1	1252594	32	2	19.8600006103516	0	1	0	0	1	0	0	1	1	1	1	0	0	0	0	0	0	0	5	5	0
1222547	4	0	23	0	130	1	1252594	24	2	18.75	0	1	1	0	1	0	1	1	1	1	0	0	0	1	0	0	0	0	5	5	0
1222547	5	1	37	0	130	1	1252594	59	2	34.2599983215332	2	1	2	0	3	0	0	1	1	1	1		0	0	0	0	0	0	5	5	0
1222547	5	1	37	0	130	1	1252594	36	2	34.2599983215332	2	1	2	0	3	0	0	1	1	1	1		0	0	0	0	0	0	5	5	0
1222547	3	0	33	1	130	1	1252594	4	2	29.1499996185303	2	1	0	1	3	0	0	1	1	0	1	0	0	0	1	1	1	0	5	5	1
1222547	3	0	33	1	130	1	1252594	4	2	29.1499996185303	2	1	0	1	3	0	0	1	1	0	1	0	0	0	1	1	1	0	5	5	1
1222547	4	1	24	0	130	1	1252594	24	2	20.6599998474121	0	1	0	1	1	0	0	0	0	1	1	0	0	1	0	0	0	0	5	5	0
1222547	4	1	22	1	130	1	1252594	11	2	24.9899997711182	0	1	0	0	1	0	1	0	1	1	1	0	0	1	0	0	0	0	5	5	0
989710	5	0	38	0	130	1	1014034	45	2	27.0599994659424	2	1	0	0	3	0	0	1	1	1	1	0	1	0	0	0	0	0	5	5	0
989710	5	0	38	0	130	1	1014034	13	2	27.0599994659424	2	1	0	0	3	0	0	1	1	1	1	0	0	1	0	0	0	0	5	5	0
989710	5	1	27	1	130	1	1014034	9	2	23.8700008392334	0	1	1	0	2	0	1	1	1	1	1	1	1	0	0	0	0	0	5	5	0
989710	4	0	35	0	130	1	1014034	21	2	19.2700004577637	0	1	0	1	3	0	0	0	0	1	1	1	0	0	0	0	0	0	5	5	0
989710	5	0	49	0	130	1	1014034	48	1	30.1599998474121	2	1	0	0	3	0	0	1	1	1	1	1	0	0	0	0	0	0	5	5	0
989710	5	0	26	1	130	1	1014034	26	2	19.4500007629395	0	1	2	0	2	0	0	1	1	1	1	1	1	0	0	0	0	0	5	5	0
989710	4	0	20	1	130	1	1014034	5	2	23.9200000762939	0	1	2	1	1	0	1	1	1	1	1	0	0	0	0	0	0	0	5	5	0
1693289	4	0	25	1	130	1	1734906	39	2	16.8899993896484	1	1	0	0	1	0	0	0	0	1	1	1	0	0	0	1	1	0	5	5	1
1693289	4	0	25	1	130	1	1734906	14	2	16.8899993896484	1	1	0	1	2	0	0	0	0	1	1	1	0	0	1	1	1	0	5	5	1
1693289	5	0	30	1	130	1	1734906	56	2	26.7700004577637	2	1	2	0	2	0	1	1	1	1	1	1	0	0	0	1	1	0	5	5	1
1693289	5	0	30	1	130	1	1734906	44	2	26.7700004577637	2	1	2	0	3	0	1	1	1	1	1	1	0	0	0	1	1	0	5	5	1
1693289	5	0	30	1	130	1	1734906	4	2	26.7700004577637	2	1	2	1	3	0	1	1	1	1	1	1	0	0	0	0	0	0	5	5	0
1693289	4	1	26	0	130	1	1734906	48	2	19.6599998474121	0	1	1	1	2	0	0	0	0	1	1	1	0	0	0	0	0	0	5	5	0
1693289	4	0	20	1	130	1	1734906	34	2	24.0400009155273	0	1	1	0	2	0	0	0	0	1	1	0	0	0	1	0	0	0	5	5	0
1693289	4	1	26	0	130	1	1734906	27	2	19.6599998474121	0	1	1	1	3	0	0	0	0	1	1	1	1	0	1	0	0	0	5	5	0
1693289	4	0	20	1	130	1	1734906	12	1	24.0400009155273	0	1	1	1	2	0	0	0	0	1	1	0	1	0	1	1	0	0	5	5	1
1693289	3	1	21	0	130	1	1734906	45	2	25.3999996185303	2	1	2	0	1	0	1	1	1	1	1	1	0	0	0	0	0	0	5	5	0
1693289	3	1	21	0	130	1	1734906	19	2	25.3999996185303	2	1	2	1	2	0	1	1	1	1	1	1	0	0	0	1	0	0	5	5	1
1693289	4	1	29	1	130	1	1734906	45	2	16.9699993133545	1	1	2	1	3	0	1	1	1	1	1	1	0	0	0	1	0	0	5	5	1
1693289	4	1	29	1	130	1	1734906	18	2	16.9699993133545	1	1	2	1	3	0	1	1	1	1	1	1	0	0	0	0	0	0	5	5	0
1693289	5	1	25	1	130	1	1734906	29	2	20.6200008392334	0	1	2	1	3	0	1	1	1	1	1	1	0	0	0	1	0	0	5	5	1
1693289	4	0	27	1	130	1	1734906	46	2	18.9400005340576	0	1	2	1	2	0	0	1	1	1	1	1	0	0	0	1	0	0	5	5	1
1693289	4	0	27	1	130	1	1734906	5	2	18.9400005340576	0	1	2	0	3	0	0	1	1	1	1	0	0	0	0	1	0	0	5	5	1
1236874	5	1	28	1	130	1	1267273	54	2	26.2299995422363	2	1	2	0	2	0	1	1	1	1	1	0	0	0	0	0	0	0	5	5	0
1236874	5	1	28	1	130	1	1267273	5	0	26.2299995422363	2	1	2	1	3	0	1	1	1	1	1	0	0	0	0	1	1	0	5	5	1
1236874	5	1	28	1	130	1	1267273	5	0	26.2299995422363	2	1	2	0	3	0	1	1	1	1	1	0	0	0	0	1	1	0	5	5	1
1236874	4	1	40	0	130	1	1267273	49	2	22.4599990844727	0	1	2	1	3	0	1	1	1	1	1	1	1	0	0	0	0	0	5	5	0
1236874	5	1	29	0	130	1	1267273	42	1	31.4799995422363	2	1	2	0	1	0	1	1	1	1	1	1	0	1	0	0	0	0	5	5	0
1236874	5	1	29	0	130	1	1267273	21	1	31.4799995422363	2	1	2	1	2	0	1	1	1	1	1	1	0	1	0	0	0	0	5	5	0
1236874	4	1	32	0	130	1	1267273	43	2	28.8799991607666	2	1	2	0	2	0	1	1	1	1	1	0	0	0	0	0	0	0	5	5	0
1236874	5	1	36	1	130	1	1267273	24	1	32.3600006103516	2	1	2	0	1	0	1	1	1	1	1	1	0	0	0	0	1	0	5	5	1
1236874	5	1	36	1	130	1	1267273	3	2	32.3600006103516	2	1	2	1	2	0	1	1	1	1	1	1	0	0	0	0	0	0	5	5	0
1236874	5	1	20	0	130	1	1267273	12	2	29.3799991607666	2	1	2	1	1	1	1	1	1	1	1	1	0	0	0	0	0	0	5	5	0
1103158	4	1	34	0	130	1	1130271	55	2	17.2700004577637	1	1	2	0	3	0	0	1	1	1	1	0	0	0	0	0	0	0	5	5	0
1103158	4	1	34	0	130	1	1130271	19	2	17.2700004577637	1	1	2	0	3	0	0	1	1	1	1		0	1	1	1	0	0	5	5	1
1103158	4	1	39	1	130	1	1130271	17	2	25.3199996948242	2	1	2	1	3	0	1	0	1	1	1	1	1	1	1	0	0	0	5	5	0
1103158	3	0	42	0	130	1	1130271	41	2			1	0	1	3	0	0	1	1	1	1	0	0	0	0				5	5
1103158	5	0	26	0	130	1	1130271	39	2	27.1200008392334	2	1	2	1	1	0	1	0	1	1	1	1	1	1	0	0	0	0	5	5	0
1103158	4	0	30	0	130	1	1130271	59	2	17.5799999237061	1	1	0	0	2	0	0	0	0	1	1	1	0	0	0	1	0	0	5	5	1
1103158	4	0	30	0	130	1	1130271	32	2	17.5799999237061	1	1	0	1	3	0	0	0	0	1	1	1	0	0	0	1	0	0	5	5	1
1103158	3	1	27	1	130	1	1130271	52	2	24.9099998474121	0	1	1	1	3	0	0	0	0	1	1	1	0	1	0	1	1	0	5	5	1
1103158	3	1	27	1	130	1	1130271	25	2	24.9099998474121	0	1	1	0	3	0	0	0	0	1	1	1	1	1	1	1	1	1	5	5	1
996418	1	1	35	0	130	1	1020908	45	1	22.7800006866455	0	0	0	0	3	0	0	0	0	1	0	0	0	0	0	0	0	0	5	5	0
996418	1	0	27	1	130	1	1020908	43	2	20.2399997711182	0	0	0	0	2	0	0	0	0	1	0	0	1	1	1	0	0	0	5	5	0
996418	1	0	27	1	130	1	1020908	7	2	20.2399997711182	0	0	0	1	3	0	0	0	0	1	0	0	0	0	0	0	0	0	5	5	0
996418	1	1	28	1	130	1	1020908	37	2	25.7099990844727	2	0	0	0	2	0	0	0	0	1	0	0	1	0	1	0	0	0	5	5	0
996418	1	1	28	1	130	1	1020908	12	2	25.7099990844727	2	0	0	1	2	0	0	0	0	1	0	0	0	1	1	0	0	0	5	5	0
996418	1	0	30	1	130	1	1020908	54	2	22.7299995422363	0	0	0	1	3	0	0	0	0	1	0	0	0	0	0	0	0	0	5	5	0
996418	1	0	30	1	130	1	1020908	32	2	22.7299995422363	0	0	0	0	3	0	0	0	0	1	0	0	1	1	1	1	0	0	5	5	1
996418	1	0	30	1	130	1	1020908	5	2	22.7299995422363	0	0	0	0	3	0	0	0	0	1	0	0	1	0	0	0	0	0	5	5	0
996418	1	0	19	1	130	1	1020908	9	2	21.2199993133545	0	0	0	1	1	0	0	0	0	1	0	0	1	1	0	0	0	0	5	5	0
1324532	1	0	36	1	130	1	1357086	24	2	19.2600002288818	0	0	0	1	3	0	0	0	0	0	0	0	0	0	0	1	0	0	5	5	1
1324532	2	0	26	0	130	1	1357086	24	2	20.0200004577637	0	0	0	0	2	0	0	0	0	0	1	0	1	1	1	1	1	1	5	5	1
1324532	1	1	37	0	130	1	1357086	41	2	21.3899993896484	0	0	0	1	3	0	0	0	0	0	0	0	1	0	0	1	0	0	5	5	1
1324532	1	1	41	1	130	1	1357086	53	2	20.2900009155273	0	0	0	1	3	0	0	0	0	0	0	0	0	0	1	0	0	0	5	5	0
1324532	1	1	41	1	130	1	1357086	15	2	20.2900009155273	0	0	0	0	3	0	0	0	0	0	0	0	1	1	1	0	0	0	5	5	0
1324532	1	1	38	1	130	1	1357086	39	2	26.8500003814697	2	0	0	1	3	0	0	0	0	0	0	0	0	0	1	0	0	0	5	5	0
1324532	1	1	38	1	130	1	1357086	8	2	26.8500003814697	2	0	0	1	3	0	0	0	0	0	0	0	1	1	1	0	0	0	5	5	0
1324532	2	0	28	1	130	1	1357086	49	2	19.9099998474121	0	0	0	0	3	0	0	0	0	1	1	0	0	0	0	1	1	0	5	5	1
1324532	2	0	28	1	130	1	1357086	16	2	19.9099998474121	0	0	0	1	3	0	0	0	0	1	1	1	0	0	0	0	0	0	5	5	0
1324532	2	1	47	0	130	1	1357086	52	1	24.7900009155273	0	0	0	1	3	0	0	0	0	0	1	0	0	0	0	0	0	0	5	5	0
1324532	2	1	47	0	130	1	1357086	22	2	24.7900009155273	0	0	0	1	3	0	0	0	0	0	1	0	1	0	0	0	0	0	5	5	0
1324532	2	1	38	0	130	1	1357086	24	2	22.0200004577637	0	0	0	0	3	0	0	0	0	0	1	0	1	0	0	0	0	1	5	5	1
1324532	2	1	19	1	130	1	1357086	9	2	25.8799991607666	2	0	0	0	1	0	0	0	0	0	1	0	0	1	0	0	0	0	5	5	0
1324532	2	1	26	1	130	1	1357086	16	2	19.8999996185303	0	0	0	1	2	0	0	0	0	0	1	0	0	1	1	1	0	0	5	5	1
698113	2	1	39	0	130	1	715270	58	2	22.6399993896484	0	0	1	0	3	0	0	0	0	0	1	0	1	1	0	0	0	0	5	5	0
698113	1	0	25	1	130	1	715270	4	2	22.1700000762939	0	0	0	1	1	0	0	0	0	0	0	0	0	0	0	0	0	0	5	5	0
698113	2	0	30	0	130	1	715270	54	2	26.2099990844727	2	0	0	1	3	0	0	0	0	0	0	1	0	0	0	0	0	0	5	5	0
698113	2	0	30	0	130	1	715270	33	2	26.2099990844727	2	0	0	0	3	0	0	0	0	0	0	1	1	0	0	0	0	0	5	5	0
698113	2	0	25	1	130	1	715270	39	2	18.4899997711182	1	0	0	0	1	0	0	0	0	0	1	0	0	1	0	0	0	0	5	5	0
698113	2	0	25	1	130	1	715270	9	2	18.4899997711182	1	0	0	1	2	0	0	0	0	0	1	0	0	0	0	0	1	0	5	5	1
698113	2	0	20	1	130	1	715270	9	1	22.2299995422363	0	0	0	1	1	0	0	0	0	0	1	0	1	1	1	0	1	1	5	5	1
698113	1	0	21	1	130	1	715270	54	1	21.8400001525879	0	0	0	1	1	0	1	0	1	0	0	0	0	0	0	1	1	0	5	5	1
698113	1	0	21	1	130	1	715270	7	2	21.8400001525879	0	0	0	1	2	0	1	0	1	0	0	0	1	0	1	0	0	1	5	5	1
698113	1	0	39	0	130	1	715270	28	2	17.8199996948242	1	0	0	1	3	0	0	0	0	0	0	0	1	1	1	1	1	1	5	5	1
698113	1	0	42	1	130	1	715270	6	2	21.2999992370605	0	0	0	0	3	0	0	0	0	0	0	0	1	1	1	0	0	1	5	5	1
698113	1	0	22	0	130	1	715270	34	2	21.7700004577637	0	0	0	0	1	0	0	0	0	0	0	0	0	0	1	0	0	0	5	5	0
698113	1	0	22	0	130	1	715270	23	2	21.7700004577637	0	0	0	0	2	0	0	0	0	0	0	0	1	0	1	0	0	0	5	5	0
716013	2	1	35	1	130	1	733611	2	2	29.4699993133545	2	0	1	0	3	0	1	0	1	0	0	0	0	0	0	0	0	0	5	5	0
716013	2	1	30	1	130	1	733611	41	2	29.5499992370605	2	0	0	0	3	0	1	0	1	0	0	1	0	0	0	0	0	0	5	5	0
716013	2	1	30	1	130	1	733611	14	2	29.5499992370605	2	0	0	1	3	0	1	0	1	0	0	0	1	0	0	0	0	0	5	5	0
716013	2	0	25	0	130	1	733611	49	2	23.1299991607666	0	0	0	1	2	0	1	0	1	0	0	1	0	0	0	0	0	0	5	5	0
716013	2	0	25	0	130	1	733611	26	2	23.1299991607666	0	0	0	1	3	0	1	0	1	0	0	1	0	0	0	1	0	0	5	5	1
716013	2	1	29	1	130	1	733611	36	2	18.7700004577637	0	0	0	1	3	0	0	0	0	0	0	0	0	0	0	0	0	0	5	5	0
716013	2	1	29	1	130	1	733611	9	2	18.7700004577637	0	0	0	1	3	0	0	0	0	0	0	0	1	0	0	0	0	0	5	5	0
716013	2	1	18	1	130	1	733611	7	1	20.7900009155273	0	0	0	0	1	0	0	0	0	0	0	0	1	0	0	0	0	1	5	5	1
716013	1	0	40	0	130	1	733611	47	2	20.1100006103516	0	0	0	0	3	0	0	0	0	0	0	0	1	1	0	0	0	0	5	5	0
716013	1	0	18	1	130	1	733611	7	2	18.0499992370605	1	0	0	0	1	0	0	0	0	0	0	0	1	1	1	0	0	0	5	5	0
716013	2	0	23	1	130	1	733611	50	2	20.3500003814697	0	0	0	0	2	0	0	0	0	0	0	0	0	0	0	1	1	0	5	5	1
716013	2	0	23	1	130	1	733611	3	2	20.3500003814697	0	0	0	1	3	0	0	0	0	0	0	0	0	0	0	0	0	0	5	5	0
716013	1	0	37	0	130	1	733611	51	2	25.1100006103516	2	0	0	0	3	0	0	0	0	0	0	1	0	0	0	1	0	0	5	5	1
716013	1	1	39	0	130	1	733611	40	2	21.3799991607666	0	0	0	0	3	0	0	0	0	0	0	1	0	0	0	1	0	0	5	5	1
716013	1	0	20	0	130	1	733611	21	2	21.1900005340576	0	0	0	0	2	0	0	0	0	0	0	0	1	1	0	1	1	0	5	5	1
716013	1	0	27	0	130	1	733611	49	2	28.0499992370605	2	0	0	1	2	0	0	0	0	0	0	0	0	0	0	0	0	0	5	5	0
716013	1	0	27	0	130	1	733611	28	1	28.0499992370605	2	0	0	0	2	0	0	0	0	0	0	0	1	1	0	0	0	0	5	5	0
1163521	1	0	30	0	130	1	1192117	37	2	21.4500007629395	0	0	0	0	3	0	0	0	0	0	0	0	0	0	0	1	0	0	5	5	1
1163521	1	0	30	0	130	1	1192117	13	1	21.4500007629395	0	0	0	0	3	0	0	0	0	0	0	0	0	0	0	0	0	0	5	5	0
1163521	1	1	26	0	130	1	1192117	38	2	22.7700004577637	0	0	0	1	2	0	0	0	0	0	0	0	1	1	0	1	0	0	5	5	1
1163521	1	1	26	0	130	1	1192117	8	1	22.7700004577637	0	0	0	1	3	0	0	0	0	0	0	1	1	0	1	0	0	0	5	5	0
1163521	1	1	30	1	130	1	1192117	9	2	21.5300006866455	0	0	0	0	3	0	0	0	0	0	0	0	1	0	1	0	0	0	5	5	0
1163521	1	0	25	0	130	1	1192117	54	1	23.9300003051758	0	0	0	0	1	0	0	0	0	0	0	1	0	0	0	1	0	0	5	5	1
1163521	1	0	25	0	130	1	1192117	29	2	23.9300003051758	0	0	0	1	2	0	0	0	0	0	0	1	0	0	0	1	1	0	5	5	1
1163521	1	0	31	0	130	1	1192117	37	0	31.0799999237061	2	0	0	0	3	0	0	0	0	0	0	1	1	0	0	0	0	0	5	5	0
1163521	1	0	31	0	130	1	1192117	17	1	31.0799999237061	2	0	0	1	3	0	0	0	0	0	0	1	1	1	0	1	1	1	5	5	1
1163521	2	0	25	1	130	1	1192117	26	2	23.9599990844727	0	0	0	1	3	0	0	0	0	0	1	0	1	0	1	1	1	0	5	5	1
1163521	2	0	25	1	130	1	1192117	1	1	23.9599990844727	0	0	0	0	3	0	0	0	0	0	1	0	0	0	0	0	0	0	5	5	0
1163521	1	1	33	1	130	1	1192117	49	2	20.5400009155273	0	0	0	1	3	0	0	0	0	0	0	0	0	0	0	0	0	0	5	5	0
1163521	1	1	26	0	130	1	1192117	21	2	23.1700000762939	0	0	0	1	3	0	0	0	0	0	0	0	0	0	0	0	0	0	5	5	0
1163521	1	1	33	1	130	1	1192117	6	0	20.5400009155273	0	0	0	0	3	0	0	0	0	0	0	0	0	1	0	1	1	0	5	5	1
690598	1	0	48	1	130	1	707571	17	1	29.5699996948242	2	0	0	1	3	0	0	0	0	0	0	0	0	0	0	0	0	0	5	5	0
690598	1	1	28	0	130	1	707571	45	2	20.2000007629395	0	0	0	0	2	0	0	0	0	0	0	1	0	0	1	0	0	0	5	5	0
690598	2	1	21	1	130	1	707571	37	1	19.4699993133545	0	0	0	1	1	0	0	0	0	0	0	0	0	0	1	1	1	0	5	5	1
690598	2	1	21	1	130	1	707571	13	1	19.4699993133545	0	0	0	0	2	0	0	0	0	0	0	0	0	0	0	0	0	0	5	5	0
690598	1	1	25	0	130	1	707571	48	2	23.7999992370605	0	0	0	0	2	0	0	0	0	0	0	0	1	1	0	0	0	0	5	5	0
690598	1	1	25	0	130	1	707571	29	2	23.7999992370605	0	0	0	1	2	0	0	0	0	0	0	0	0	0	0	1	0	0	5	5	1
690598	1	1	35	1	130	1	707571	40	2	20.8099994659424	0	0	0	1	3	0	0	0	0	0	0	0	0	0	0	0	0	0	5	5	0
690598	1	1	35	1	130	1	707571	12	0	20.8099994659424	0	0	0	1	3	0	0	0	0	0	0	0	1	0	0	0	0	0	5	5	0
690598	1	1	36	0	130	1	707571	40	2	17.6100006103516	1	0	0	1	3	0	0	0	0	0	0	0	1	1	0	1	0	0	5	5	1
690598	1	1	44	0	130	1	707571	38	2	19.3899993896484	0	0	0	1	3	0	0	0	0	0	0	0	0	0	0	0	0	0	5	5	0
690598	1	1	44	0	130	1	707571	12	2	19.3899993896484	0	0	0	1	3	0	0	0	0	0	0	0	0	0	0	0	1	1	5	5	1
764066	3	1	38	0	130	1	782845	25	2	24.5599994659424	0	0	0	0	3	0	1	1	1	1	0	0	1	1	1	0	0	0	5	5	0
764066	3	1	45	1	130	1	782845	16	2	27.6800003051758	2	0	0	0	3	0	0	0	0	1	0	1	0	0	0	0	0	0	5	5	0
764066	4	0	19	0	130	1	782845	31	2	24.4899997711182	0	0	2	0	1	0	0	1	1	0	1	0	1	0	0	0	0	0	5	5	0
764066	4	0	32	1	130	1	782845	54	2	23.5200004577637	0	0	1	1	3	0	1	0	1	0	1	1	0	0	0	0	0	0	5	5	0
764066	4	0	32	1	130	1	782845	32	2	23.5200004577637	0	0	1	0	3	0	1	0	1	0	1	1	1	0	0	1	1	0	5	5	1
764066	4	0	26	1	130	1	782845	9	2	22.5400009155273	0	0	1	1	2	0	0	0	0	0	1	0	0	0	0	0	0	0	5	5	0
764066	3	0	22	0	130	1	782845	36	2	18.0699996948242	1	0	0	1	1	0	0	0	0	0	0		0	0	0	0	0	0	5	5	0
764066	3	1	38	0	130	1	782845	43	2	20.5300006866455	0	0	0	1	3	0	0	1	1	0	1	0	1	1	1	0	0	0	5	5	0
869040	2	1	37	1	130	1	890399	49	2	19.8799991607666	0	0	0	1	3	0	0	0	0	1	0	1	0	0	0	0	0	0	5	5	0
869040	2	1	37	1	130	1	890399	17	1	19.8799991607666	0	0	0	0	3	0	0	0	0	1	0	1	1	1	0	1	1	0	5	5	1
869040	2	1	33	1	130	1	890399	39	2	22.5799999237061	0	0	0	0	3	0	0	0	0	1	0	0	1	1	1	1	0	0	5	5	1
869040	2	1	33	1	130	1	890399	9	2	22.5799999237061	0	0	0	1	3	0	0	0	0	1	0	0	1	0	0	0	0	0	5	5	0
869040	2	0	27	1	130	1	890399	23	2	19.3799991607666	0	0	0	0	2	0	0	0	0	1	0	0	0	0	1	1	0	0	5	5	1
869040	1	0	33	0	130	1	890399	38	2	21.1800003051758	0	0	0	0	3	0	0	0	0	1	0	0	0	0	1	1	1	0	5	5	1
869040	1	1	28	1	130	1	890399	23	2	20.3899993896484	0	0	0	0	3	0	0	0	0	1	0	0	0	1	0	1	1	0	5	5	1
869040	2	1	28	0	130	1	890399	36	2	19.6299991607666	0	0	0	0	2	0	0	0	0	1	0	0	1	0	0	1	0	0	5	5	1
869040	2	1	19	1	130	1	890399	13	2	19.2000007629395	0	0	2	1	1	0	0	0	0	1	0	1	0	0	0	1	1	0	5	5	1
869040	2	1	28	1	130	1	890399	43	2	25.1800003051758	2	0	0	0	3	0	0	0	0	1	0	0	0	0	0	1	1	0	5	5	1
869040	2	1	28	1	130	1	890399	4	2	25.1800003051758	2	0	0	1	3	0	0	0	0	1	0	0	0	0	0	1	0	0	5	5	1
869040	2	1	30	1	130	1	890399	36	2	24.4400005340576	0	0	0	1	3	0	0	0	0	1	0	0	0	0	0	0	0	0	5	5	0
869040	2	1	30	1	130	1	890399	14	2	24.4400005340576	0	0	0	0	3	0	0	0	0	1	0	0	0	0	0	0	1	1	5	5	1
869040	2	1	48	0	130	1	890399	51	1	22.0599994659424	0	0	0	0	3	0	0	0	0	1	0	0	0	1	0	1	1	0	5	5	1
869040	2	1	20	1	130	1	890399	14	1	22.6299991607666	0	0	0	1	1	0	0	0	0	1	0	0	1	1	0	1	0	0	5	5	1
869040	1	0	25	0	130	1	890399	17	2	25.5	2	0	0	0	2	0	0	0	0	1	0	0	1	1	0	0	0	0	5	5	0
896245	3	1	21	0	130	1	918273	36	2	21.6800003051758	0	0	0	1	2	0	0	1	1	1	1	1	0	0	0	1	1	0	5	5	1
896245	2	1	25	1	130	1	918273	4	2	18.6100006103516	0	0	0	0	2	0	1	1	1	0	0	0	0	0	0	0	0	0	5	5	0
896245	3	0	18	1	130	1	918273	28	2	21.2299995422363	0	0	0	0	1	0	1	1	1	1	1	0	0	0	0	1	0	0	5	5	1
896245	3	0	18	1	130	1	918273	1	2	21.2299995422363	0	0	0	0	2	0	1	1	1	1	1	0	0	1	0	0	0	0	5	5	0
896245	3	1	23	0	130	1	918273	48	2	22.8099994659424	0	0	0	0	3	0	0	0	0	0	1	0	1	0	0	1	0	0	5	5	1
896245	3	1	23	0	130	1	918273	23	2	22.8099994659424	0	0	0	1	3	0	0	0	0	0	1	0	1	1	1	1	1	0	5	5	1
896245	2	1	28	0	130	1	918273	17	2	19.2600002288818	0	0	0	1	3	0	1	0	1	0	1	0	0	1	0	1	1	0	5	5	1
896245	2	0	20	0	130	1	918273	26	2	18.3500003814697	1	0	0	0	2	0	0	0	0	1	1	0	0	0	0	0	0	0	5	5	0
896245	3	0	21	1	130	1	918273	55	2	17.1399993896484	1	0	0	1	1	0	0	0	0	1	1	0	0	0	0	0	0	0	5	5	0
896245	3	0	21	1	130	1	918273	13	2	17.1399993896484	1	0	0	1	2	0	0	0	0	1	1	0	1	0	1	0	0	0	5	5	0
896245	3	0	17	1	130	1	918273	29	2	20.9599990844727	0	0	0	0	1	0	0	0	0	1	1	0	0	0	0	0	0	0	5	5	0
896245	3	0	17	1	130	1	918273	2	1	20.9599990844727	0	0	0	0	2	0	0	0	0	1	1	0	1	0	0	0	1	0	5	5	1
896245	4	0	25	1	130	1	918273	39	2	24.1800003051758	0	0	0	0	2	0	0	0	0	1	1		0	0	0	0	0	0	5	5	0
896245	4	0	25	1	130	1	918273	0	2	24.1800003051758	0	0	0	0	3	0	0	0	0	1	1	0	0	0	0	0	0	0	5	5	0
1014172	5	0	24	0	130	1	1039098	14	2	25.1299991607666	2	0	2	0	2	0	1	1	1	1	1	0	1	1	0	0	0	0	5	5	0
1014172	5	1	29	1	130	1	1039098	29	2	31.1900005340576	2	0	2	0	2	0	1	1	1	1	1	0	0	0	0	0	0	0	5	5	0
1014172	5	1	29	1	130	1	1039098	1	2	31.1900005340576	2	0	2	0	3	0	1	1	1	1	1	0	0	0	0	0	0	0	5	5	0
1014172	5	1	34	0	130	1	1039098	59	2	26.0499992370605	2	0	2	0	2	0	1	1	1	1	1	1	0	0	0	0	0	0	5	5	0
1014172	5	1	34	0	130	1	1039098	38	2	26.0499992370605	2	0	2	1	3	0	1	1	1	1	1	1	0	1	0	0	0	0	5	5	0
1014172	4	1	48	0	130	1	1039098	46	2	21.8299999237061	0	0	0	1	3	0	0	1	1	1	1	1	0	0	0	1	0	0	5	5	1
1014172	4	1	31	0	130	1	1039098	26	2	36.2200012207031	2	0	0	0	3	0	0	1	1	1	1	1	0	0	0	1	0	0	5	5	1
1014172	3	0	35	1	130	1	1039098	13	2	24.0699996948242	0	0	0	1	3	0	0	0	0	1	1	0	1	0	0	0	0	0	5	5	0
1049468	2	0	29	1	130	1	1075262	38	2	21.4200000762939	0	0	0	0	3	0	0	0	0	1	0	0	0	0	0	0	0	0	5	5	0
1049468	2	0	29	1	130	1	1075262	3	2	21.4200000762939	0	0	0	1	3	0	0	0	0	1	0	0	0	0	0	0	0	0	5	5	0
1049468	3	1	25	1	130	1	1075262	14	2	18.7399997711182	0	0	0	1	1	0	0	0	0	1	1	1	0	0	0	0	0	0	5	5	0
1049468	3	1	21	1	130	1	1075262	4	2	18.4599990844727	1	0	2	0	1	0	0	0	0	1	1	0	0	0	0	0	0	0	5	5	0
1049468	2	1	25	0	130	1	1075262	32	1	19.5900001525879	0	0	2	1	1	0	0	0	0	1	0	1	0	0	0	0	0	0	5	5	0
1049468	2	1	30	1	130	1	1075262	50	2	19.9099998474121	0	0	0	1	3	0	0	0	0	1	1	0	0	0	0	1	1	0	5	5	1
1049468	2	1	30	1	130	1	1075262	9	1	19.9099998474121	0	0	0	0	3	0	0	0	0	1	1	0	1	1	0	0	0	0	5	5	0
1049468	3	0	19	0	130	1	1075262	31	2	22.1100006103516	0	0	2	1	1	0	0	0	0	1	1	1	0	0	0	0	0	0	5	5	0
1049468	3	1	23	1	130	1	1075262	16	2	30.7999992370605	2	0	2	1	2	0	0	0	0	1	1	1	1	0	0	1	0	0	5	5	1
725087	2	1	28	0	130	1	742908	58	2	22.1900005340576	0	0	0	0	2	0	0	1	1	0	0	0	0	0	0	0	0	0	5	5	0
725087	2	1	28	0	130	1	742908	24	2	22.1900005340576	0	0	0	1	3	0	0	1	1	0	0	0	0	0	0	0	0	0	5	5	0
725087	2	1	27	1	130	1	742908	12	2	21.8899993896484	0	0	0	0	2	0	0	0	0	0	0	0	0	0	0	0	0	0	5	5	0
725087	2	0	29	1	130	1	742908	5	2	16.3199996948242	1	0	0	1	3	0	0	0	0	0	0	0	0	0	0	1	1	1	5	5	1
725087	2	0	21	1	130	1	742908	7	0	15.75	1	0	0	0	1	0	0	0	0	0	0	0	0	0	0	1	1	0	5	5	1
725087	2	1	30	0	130	1	742908	57	2	21.3400001525879	0	0	0	0	3	0	0	1	1	0	0	0	0	0	0	0	0	0	5	5	0
725087	1	1	28	1	130	1	742908	55	2	20.1599998474121	0	0	0	1	2	0	0	0	0	0	0	0	0	0	0	1	1	0	5	5	1
725087	1	1	28	1	130	1	742908	12	2	20.1599998474121	0	0	0	0	3	0	0	0	0	0	0	0	1	1	0	1	0	0	5	5	1
725087	3	1	20	0	130	1	742908	34	2	20.5400009155273	0	0	2	1	1	0	0	0	0	0	0	0	0	0	0	0	0	0	5	5	0
725087	3	1	35	0	130	1	742908	11	2	18.8899993896484	0	0	0	0	3	0	0	0	0	0	0	0	1	1	0	0	0	0	5	5	0
725087	2	1	18	1	130	1	742908	2	1	18.6700000762939	0	0	0	1	1	0	0	0	0	0	0	0	0	0	1	0	0	0	5	5	0
1373850	2	1	27	1	130	1	1407615	44	2	19.4200000762939	0	0	0	0	3	0	0	0	0	0	0	1	1	0	1	0	0	0	5	5	0
1373850	2	1	27	1	130	1	1407615	0	2	19.4200000762939	0	0	0	1	3	0	0	0	0	0	0	0	0	0	0	1	1	0	5	5	1
1373850	2	1	25	1	130	1	1407615	14	2	17.1800003051758	1	0	2	0	2	0	0	0	0	0	0	1	1	0	1	1	1	0	5	5	1
1373850	3	1	39	1	130	1	1407615	18	2	20.3600006103516	0	0	0	1	3	0	0	0	0	0	0	1	1	1	0	1	0	0	5	5	1
1373850	2	1	23	1	130	1	1407615	38	2	23.2600002288818	0	0	0	0	2	0	0	0	0	0	0	0	1	0	0	0	0	0	5	5	0
1373850	2	1	23	1	130	1	1407615	1	2	23.2600002288818	0	0	0	0	2	0	0	0	0	0	0	0	0	0	0	0	0	0	5	5	0
1373850	2	1	32	1	130	1	1407615	3	2	22.4099998474121	0	0	0	0	3	0	0	0	0	0	0	1	0	0	0	0	0	0	5	5	0
1373850	1	0	36	0	130	1	1407615	54	2	21.4599990844727	0	0	0	0	2	0	0	0	0	0	0	1	0	0	0	0	0	0	5	5	0
1373850	1	0	36	0	130	1	1407615	24	2	21.4599990844727	0	0	0	1	2	0	0	0	0	0	0	1	0	0	0	0	0	0	5	5	0
1373850	1	0	36	0	130	1	1407615	24	2	21.4599990844727	0	0	0	0	3	0	0	0	0	0	0	1	0	0	0	0	0	0	5	5	0
1373850	2	0	20	1	130	1	1407615	3	2	22.0400009155273	0	0	2	1	1	0	0	1	1	0	0	0	0	0	0	0	0	0	5	5	0
1287984	3	0	26	0	130	1	1319639	24	2	20.5699996948242	0	0	0	0	2	0	0	0	0	0	0	1	1	0	0	1	0	0	5	5	1
1287984	3	1	33	1	130	1	1319639	51	2	23.2700004577637	0	0	0	1	3	0	0	1	1	0	0	1	0	0	0	1	0	0	5	5	1
1287984	3	1	33	1	130	1	1319639	0	2	23.2700004577637	0	0	0	0	3	0	0	1	1	0	0	0	0	0	0	0	0	0	5	5	0
1287984	3	0	25	1	130	1	1319639	12	2	21.9099998474121	0	0	2	1	1	0	0	1	1	1	1	1	1	1	0	0	0	0	5	5	0
1287984	4	0	23	0	130	1	1319639	25	2	20.3199996948242	0	0	2	0	2	0	1	0	1	1	1	1	0	0	0	1	0	0	5	5	1
1287984	3	0	28	1	130	1	1319639	4	2	25.3500003814697	2	0	1	1	3	0	0	0	0	1	0	0	1	1	0	1	1	0	5	5	1
1287984	3	0	22	1	130	1	1319639	25	2	32.3400001525879	2	0	2	1	1	0	0	1	1	1	1	1	0	0	0	0	0	0	5	5	0
1287984	3	0	22	1	130	1	1319639	5	2	32.3400001525879	2	0	2	1	2	0	0	1	1	1	1	0	1	0	0	0	0	0	5	5	0
1287984	3	1	35	1	130	1	1319639	41	2	20.8799991607666	0	0	0	0	3	0	0	0	0	1	1	1	1	0	0	0	0	0	5	5	0
1287984	3	1	35	1	130	1	1319639	13	2	20.8799991607666	0	0	0	1	3	0	0	0	0	1	1	1	0	0	0	0	0	0	5	5	0
1287984	4	1	40	1	130	1	1319639	36	2	23.6800003051758	0	0	0	0	3	0	0	0	0	1	1	1	0	0	0	0	0	0	5	5	0
1287984	4	0	20	1	130	1	1319639	6	2	20.1900005340576	0	0	2	0	1	0	1	1	1	1	1	0	0	0	0	0	0	0	5	5	0
1287984	4	1	40	1	130	1	1319639	5	2	23.6800003051758	0	0	0	0	3	0	0	0	0	1	1	0	0	0	1	1	1	1	5	5	1
1346555	2	0	30	1	130	1	1379650	14	2	21.3999996185303	0	0	0	1	2	0	0	0	0	1	0	0	1	1	1	1	0	0	5	5	1
1346555	2	0	30	1	130	1	1379650	55	2	21.1399993896484	0	0	0	0	3	0	0	0	0	1	0	0	0	0	0	1	0	0	5	5	1
1346555	2	0	30	1	130	1	1379650	27	2	21.1399993896484	0	0	0	1	3	0	0	0	0	1	0	0	1	0	1	0	0	0	5	5	0
1346555	2	0	30	1	130	1	1379650	0	2	21.1399993896484	0	0	0	0	3	0	0	0	0	1	0	0	0	0	0	1	1	0	5	5	1
1346555	2	0	30	1	130	1	1379650	0	2	21.1399993896484	0	0	0	0	3	0	0	0	0	1	0	0	0	0	0	1	1	1	5	5	1
1346555	2	0	19	1	130	1	1379650	7	2	19.8199996948242	0	0	0	0	1	0	0	0	0	1	0	1	1	0	0	0	0	0	5	5	0
1346555	2	1	38	0	130	1	1379650	54	2	21.0499992370605	0	0	0	0	3	0	0	0	0	1	0	0	0	0	0	0	0	0	5	5	0
1346555	2	0	40	1	130	1	1379650	11	0	16.0400009155273	1	0	1	1	3	0	0	0	0	1	0	1	0	0	0	1	1	1	5	5	1
1346555	2	0	17	1	130	1	1379650	9	2	21.0400009155273	0	0	1	0	1	0	0	0	0	1	0	0	1	0	1	0	0	0	5	5	0
1346555	2	0	25	0	130	1	1379650	49	2	24.0400009155273	0	0	0	1	2	0	0	0	0	1	0	0	1	1	0	1	0	0	5	5	1
1346555	2	1	30	0	130	1	1379650	57	2	19.2199993133545	0	0	0	0	2	0	0	0	0	1	0	1	1	0	0	1	0	0	5	5	1
1346555	2	1	25	0	130	1	1379650	48	2	24.5599994659424	0	0	0	1	2	0	0	0	0	1	0	0	1	1	0	1	1	0	5	5	1
1346555	2	0	33	1	130	1	1379650	55	2	21.1700000762939	0	0	0	1	3	0	0	0	0	1	0	0	0	0	0	0	0	0	5	5	0
1346555	2	0	33	1	130	1	1379650	37	2	21.1700000762939	0	0	0	0	3	0	0	0	0	1	0	0	0	0	0	0	0	0	5	5	0
1346555	2	0	25	1	130	1	1379650	35	2	22.0200004577637	0	0	2	0	2	0	0	0	0	1	0	1	0	0	0	1	0	0	5	5	1
1346555	2	0	25	1	130	1	1379650	6	2	22.0200004577637	0	0	2	0	2	0	0	0	0	1	0	1	1	0	1	0	0	0	5	5	0
1346555	2	0	33	1	130	1	1379650	19	2	21.1700000762939	0	0	0	0	3	0	0	0	0	1	0	0	0	0	0	1	0	0	5	5	1
1346555	1	0	21	0	130	1	1379650	22	2	21.2999992370605	0	0	0	0	2	0	0	0	0	1	0	0	0	0	0	0	0	0	5	5	0
1346555	3	1	28	1	130	1	1379650	51	1	20.6700000762939	0	0	0	0	3	0	0	1	1	1	0	0	0	0	0	1	0	0	5	5	1
1346555	3	0	29	0	130	1	1379650	54	2	22.6599998474121	0	0	0	0	1	0	0	0	0	1	0	0	0	0	1	1	0	0	5	5	1
1346555	3	1	28	1	130	1	1379650	2	2	20.6700000762939	0	0	0	1	3	0	0	1	1	1	0	0	0	0	0	0	0	0	5	5	0
1346555	3	0	29	0	130	1	1379650	28	2	22.6599998474121	0	0	0	1	2	0	0	0	0	1	0	0	0	0	0	1	0	0	5	5	1
1346555	2	1	34	1	130	1	1379650	46	2	28.9300003051758	2	0	0	1	3	0	0	0	0	1	0	0	0	0	0	0	0	0	5	5	0
1346555	2	1	34	1	130	1	1379650	22	2	28.9300003051758	2	0	0	1	3	0	0	0	0	1	0	0	0	0	0	1	1	0	5	5	1
1346555	1	0	31	1	130	1	1379650	50	2	15.3500003814697	1	0	0	0	3	0	0	0	0	1	0	0	0	0	0	0	0	0	5	5	0
1346555	1	0	31	1	130	1	1379650	15	2	15.3500003814697	1	0	0	0	3	0	0	0	0	1	0	1	1	0	1	0	0	0	5	5	0
1012310	3	1	26	1	130	1	1037190	14	2	36.5200004577637	2	0	0	0	2	0	1	1	1	1	0	1	1	1	0	0	0	0	5	5	0
1012310	3	1	30	1	130	1	1037190	7	2	21.9699993133545	0	0	0	0	3	0	1	0	1	1	0	0	0	0	0	0	0	0	5	5	0
1012310	3	0	21	1	130	1	1037190	20	2	22.6599998474121	0	0	0	0	2	0	0	0	0	1	0	1	1	0	0	0	0	0	5	5	0
1012310	3	1	28	0	130	1	1037190	40	2	21.7099990844727	0	0	0	0	2	0	1	1	1	1	0	0	0	1	0	0	0	0	5	5	0
1012310	3	1	28	1	130	1	1037190	24	0	22.5499992370605	0	0	0	1	3	0	1	1	1	1	0	0	0	0	0	0	0	0	5	5	0
1012310	3	1	28	1	130	1	1037190	4	2	22.5499992370605	0	0	0	0	3	0	1	1	1	1	0	0	0	0	0	0	0	0	5	5	0
1012310	3	1	38	1	130	1	1037190	19	2	21.9099998474121	0	0	0	1	3	0	0	0	0	0	0	0	0	0	0	1	0	0	5	5	1
1012310	2	1	38	1	130	1	1037190	54	2	22.3400001525879	0	0	0	0	3	0	0	0	0	0	0	0	0	0	0	1	0	0	5	5	1
1012310	2	1	38	1	130	1	1037190	19	2	22.3400001525879	0	0	0	1	3	0	0	0	0	0	0	0	0	0	1	1	0	0	5	5	1
1012310	2	1	32	0	130	1	1037190	53	2	23.0599994659424	0	0	0	1	3	0	0	0	0	0	0	0	0	0	0	1	0	0	5	5	1
1012310	3	0	28	1	130	1	1037190	38	2	22.4799995422363	0	0	0	0	2	0	0	0	0	1	0	0	0	0	0	0	0	0	5	5	0
1012310	3	0	28	1	130	1	1037190	5	1	22.4799995422363	0	0	0	1	3	0	0	0	0	1	0	0	1	1	1	0	0	0	5	5	0
1012310	3	1	21	1	130	1	1037190	10	2	21.7999992370605	0	0	1	0	1	0	0	1	1	1	0	0	0	1	0	0	0	0	5	5	0
1325644	2	1	30	0	130	1	1358225	53	2	19.5100002288818	0	0	0	1	3	0	1	1	1	1	0	0	0	0	0	0	0	0	5	5	0
1325644	2	1	38	1	130	1	1358225	17	2	21.5300006866455	0	0	0	1	3	0	0	0	0	1	0	1	0	0	1	0	0	0	5	5	0
1325644	2	1	20	1	130	1	1358225	16	2	23.4799995422363	0	0	0	1	1	0	0	0	0	1	0	0	0	0	0	0	0	0	5	5	0
1325644	2	1	24	1	130	1	1358225	49	2	19.4099998474121	0	0	0	1	2	0	0	0	0	1	0	0	0	0	0	0	0	0	5	5	0
1325644	2	1	24	1	130	1	1358225	12	2	19.4099998474121	0	0	0	1	2	0	0	0	0	1	0	0	0	0	0	0	0	0	5	5	0
1325644	2	1	27	0	130	1	1358225	42	2	21.5900001525879	0	0	0	0	2	0	0	0	0	1	0	0	1	0	0	0	0	0	5	5	0
1133971	1	1	27	1	130	1	1161841	19	2	21	0	0	0	0	2	0	0	0	0	0	0	0	0	0	0	0	0	0	5	5	0
1133971	1	1	29	1	130	1	1161841	49	2	18.9799995422363	0	0	0	1	2	0	0	0	0	0	0	1	0	1	0	0	0	0	5	5	0
1133971	1	1	29	1	130	1	1161841	6	2	18.9799995422363	0	0	0	1	3	0	0	0	0	0	0	0	0	0	0	1	1	0	5	5	1
1133971	1	1	28	0	130	1	1161841	25	2	21.1700000762939	0	0	0	0	3	0	0	0	0	0	0	0	0	1	0	0	0	0	5	5	0
1133971	2	1	40	0	130	1	1161841	36	2	27.4799995422363	2	0	0	0	3	0	0	0	0	1	0	1	0	0	0	1	1	1	5	5	1
1133971	2	1	30	1	130	1	1161841	16	2	24.4899997711182	0	0	0	0	1	0	0	0	0	1	0	1	1	1	0	0	0	0	5	5	0
1133971	1	1	28	1	130	1	1161841	9	2	19.0300006866455	0	0	0	1	3	0	1	0	1	0	0	0	0	0	0	0	0	0	5	5	0
1133971	2	1	22	1	130	1	1161841	1	1	20.9599990844727	0	0	0	1	1	0	0	0	0	1	0	0	0	0	0	0	0	0	5	5	0
1133971	2	1	27	0	130	1	1161841	42	2	24.8799991607666	0	0	0	0	3	0	0	0	0	1	0	0	1	0	0	0	0	0	5	5	0
680383	3	0	25	1	130	1	697105	6	2	26.5499992370605	2	0	1	1	1	0	0	0	0	1	0	0	1	1	0	0	0	0	5	5	0
680383	3	1	35	1	130	1	697105	45	2	23.7900009155273	0	0	0	1	3	0	0	0	0	1	0	0	0	0	1	0	0	0	5	5	0
680383	3	1	35	1	130	1	697105	2	2	23.7900009155273	0	0	0	1	3	0	0	0	0	1	0	0	1	0	0	0	0	1	5	5	1
680383	3	1	37	1	130	1	697105	6	2	22.1100006103516	0	0	0	0	3	0	0	0	0	1	0	1	1	0	1	0	0	0	5	5	0
680383	3	1	32	0	130	1	697105	29	2	22.9699993133545	0	0	0	0	3	0	0	0	0	1	0	1	0	0	0	0	0	0	5	5	0
680383	4	1	26	1	130	1	697105	9	2	18.7399997711182	0	0	2	1	1	0	0	1	1	1	0	0	0	0	0	0	0	0	5	5	0
680383	3	0	24	1	130	1	697105	48	2	23.8899993896484	0	0	0	0	1	0	0	0	0	1	1	0	0	0	0	0	0	0	5	5	0
680383	3	0	24	1	130	1	697105	1	1	23.8899993896484	0	0	0	0	2	0	0	0	0	1	1	0	0	0	0	0	0	0	5	5	0
680383	3	1	27	0	130	1	697105	41	2	22.8799991607666	0	0	0	0	2	0	0	0	0	1	1	1	0	0	0	0	0	0	5	5	0
680383	4	1	32	0	130	1	697105	25	1	21.3700008392334	0	0	1	1	3	0	0	0	0	1	1	0	0	0	0	0	0	0	5	5	0
837394	4	1	27	0	130	1	857975	49	2	19.5	0	0	0	0	1	0	0	0	0	1	1	0	0	1	0	0	0	0	5	5	0
837394	3	1	35	1	130	1	857975	12	2	25.6100006103516	2	0	0	1	3	0	0	0	0	1	1	0	0	0	0	0	0	0	5	5	0
837394	3	0	23	1	130	1	857975	48	2	21.9400005340576	0	0	0	1	2	0	0	0	0	1	0	0	0	0	0	0	0	0	5	5	0
837394	3	0	23	1	130	1	857975	18	0	21.9400005340576	0	0	0	1	2	0	0	0	0	1	0	0	0	0	0	0	0	0	5	5	0
837394	2	0	19	1	130	1	857975	19	2	17.3500003814697	1	0	0	1	1	0	0	0	0	0	0	0	1	1	0	0	0	0	5	5	0
837394	1	0	32	1	130	1	857975	10	2	21.25	0	0	0	0	3	0	1	0	1	0	0	1	1	0	0	0	0	0	5	5	0
837394	3	0	26	1	130	1	857975	45	2	17.5900001525879	1	0	0	1	3	0	0	0	0	1	0	0	0	0	0	0	1	1	5	5	1
837394	3	0	26	1	130	1	857975	3	2	17.5900001525879	1	0	0	1	3	0	0	0	0	1	0	0	1	0	1	0	0	0	5	5	0
1102387	2	1	30	1	130	1	1129481	55	2	25.9400005340576	2	0	0	0	3	0	0	0	0	0	0	1	0	0	0	1	0	0	5	5	1
1102387	2	1	30	1	130	1	1129481	8	2	25.9400005340576	2	0	0	1	3	0	0	0	0	0	0	0	1	0	0	0	0	0	5	5	0
1102387	2	0	24	0	130	1	1129481	22	2	27.3199996948242	2	0	0	1	2	0	1	1	1	0	0	1	0	1	0	0	0	0	5	5	0
1102387	2	1	42	0	130	1	1129481	22	2	18.9799995422363	0	0	0	0	3	0	0	0	0	0	0	1	0	1	0	0	0	0	5	5	0
1102387	2	1	31	0	130	1	1129481	21	2	23.7900009155273	0	0	0	1	3	0	0	0	0	0	0	0	1	0	0	0	0	0	5	5	0
1102387	3	1	34	0	130	1	1129481	27	2	21.7700004577637	0	0	2	1	3	0	0	0	0	0	0	0	0	0	0	0	0	0	5	5	0
1102387	3	0	33	0	130	1	1129481	36	1	27.5699996948242	2	0	0	0	3	0	0	0	0	0	0	0	0	0	0	0	0	0	5	5	0
1102387	3	0	29	0	130	1	1129481	48	2	25.6100006103516	2	0	0	0	3	0	0	0	0	0	0	0	0	0	0	0	0	0	5	5	0
1102387	3	0	29	0	130	1	1129481	24	2	25.6100006103516	2	0	0	0	3	0	0	0	0	0	0	0	0	0	0	0	0	0	5	5	0
1102387	2	1	29	0	130	1	1129481	24	2	19.9500007629395	0	0	0	0	3	0	0	0	0	0	0	0	0	0	0	0	0	0	5	5	0
622849	4	1	21	0	130	1	638157	23	2	21.6499996185303	0	0	2	0	1	0	0	1	1	1	1	1	0	0	0	0	0	0	5	5	0
622849	2	1	30	1	130	1	638157	40	2	21.1000003814697	0	0	0	1	2	0	0	0	0	1	0	1	0	1	0	0	0	0	5	5	0
622849	2	1	30	1	130	1	638157	12	2	21.1000003814697	0	0	0	0	3	0	0	0	0	1	0	0	0	0	0	0	0	0	5	5	0
622849	4	1	35	0	130	1	638157	40	2	32.1300010681152	2	0	0	1	3	0	0	0	0	1	1	1	0	0	0	0	0	0	5	5	0
1488337	2	1	29	1	130	1	1524917	17	2	21.9300003051758	0	0	0	1	3	0	0	0	0	1	0	0	0	0	0	0	0	0	5	5	0
1488337	2	1	21	1	130	1	1524917	41	2	22.4300003051758	0	0	1	1	1	0	0	0	0	1	0	0	0	0	0	0	0	0	5	5	0
1488337	2	1	21	1	130	1	1524917	8	1	22.4300003051758	0	0	1	0	2	0	0	0	0	1	0	0	1	0	1	0	0	0	5	5	0
1488337	2	1	39	0	130	1	1524917	43	2	21.0799999237061	0	0	0	1	3	0	0	0	0	1	0	1	0	0	0	0	0	0	5	5	0
1488337	2	1	30	0	130	1	1524917	33	2	24.75	0	0	0	0	2	0	0	0	0	0	0	1	0	1	0	0	0	0	5	5	0
1488337	4	1	34	0	130	1	1524917	53	2	24.6900005340576	0	0	0	1	3	0	0	0	0	1	0	0	1	1	0	0	0	0	5	5	0
1488337	4	1	34	0	130	1	1524917	53	2	24.6900005340576	0	0	0	0	2	0	0	0	0	1	0	0	0	0	1	0	0	0	5	5	0
1488337	4	1	23	0	130	1	1524917	57	2	26.7600002288818	2	0	0	1	2	0	0	0	0	1	0	0	1	0	0	0	0	0	5	5	0
1488337	2	0	37	0	130	1	1524917	29	2	22.6299991607666	0	0	0	0	3	0	0	0	0	1	0	0	0	0	0	0	0	0	5	5	0
1488337	4	1	32	1	130	1	1524917	56	2	18.2999992370605	1	0	0	0	3	0	0	0	0	1	0	1	1	1	0	0	0	0	5	5	0
1488337	4	1	32	1	130	1	1524917	0	2	18.2999992370605	1	0	0	0	3	0	0	0	0	1	0	0	0	0	0	0	0	0	5	5	0
612544	1	1	48	0	130	1	627599	43	2	30.6599998474121	2	0	0	1	3	0	0	0	0	0	0	0	1	1	0	0	0	0	5	5	0
612544	3	0	21	1	130	1	627599	4	2	21.5499992370605	0	0	2	0	1	0	0	0	0	0	0	0	1	1	1	0	0	0	5	5	0
612544	2	1	35	1	130	1	627599	23	2	22.6800003051758	0	0	0	1	3	0	0	0	0	0	0	0	1	0	0	1	0	0	5	5	1
612544	2	1	28	0	130	1	627599	59	2	21.4799995422363	0	0	2	1	3	0	0	0	0	0	0	0	0	0	1	0	0	0	5	5	0
612544	2	1	20	1	130	1	627599	14	2	20.3299999237061	0	0	0	0	1	0	0	0	0	0	0	1	1	1	1	0	0	0	5	5	0
612544	3	1	40	1	130	1	627599	17	2	19.8899993896484	0	0	0	0	3	0	0	0	0	0	0	0	0	0	0	1	0	0	5	5	1
612544	3	1	35	1	130	1	627599	8	2	23.5300006866455	0	0	0	1	3	0	0	0	0	0	0	0	0	1	0	0	0	0	5	5	0
612544	1	1	29	1	130	1	627599	5	2	22.7099990844727	0	0	0	1	3	0	0	0	0	0	0	0	0	0	0	0	0	0	5	5	0
612544	1	0	18	1	130	1	627599	19	2	17.8500003814697	1	0	0	0	1	0	0	0	0	0	0	0	0	0	0	0	0	0	5	5	0
1260091	4	0	22	0	130	1	1291061	8	2	21.4200000762939	0	0	2	0	1	0	0	0	0	1	1	1	0	1	0	0	0	0	5	5	0
1260091	3	1	25	0	130	1	1291061	49	1	21.1900005340576	0	0	2	0	1	0	0	1	1	1	0	0	0	1	0	1	1	0	5	5	1
1260091	3	1	25	0	130	1	1291061	17	2	21.1900005340576	0	0	2	1	2	0	0	1	1	1	0	1	1	1	0	0	0	0	5	5	0
1260091	3	1	25	0	130	1	1291061	45	1	21.7999992370605	0	0	0	1	1	0	0	0	0	1	0	0	0	0	0	0	0	0	5	5	0
1260091	2	1	45	0	130	1	1291061	44	1	28.8299999237061	2	0	0	1	3	0	0	0	0	0	0	1	0	0	0	0	0	0	5	5	0
1260091	2	1	38	0	130	1	1291061	50	2	17.2999992370605	1	0	0	0	3	0	0	0	0	0	0	1	1	1	0	0	0	0	5	5	0
1260091	2	1	38	0	130	1	1291061	26	2	19.2099990844727	0	0	0	1	3	0	0	0	0	1	0	0	0	0	0	0	0	0	5	5	0
2651047	1	1	28	1	130	1	2716203	47	2	18.7299995422363	0	0	0	0	3	0	0	0	0	0	0	0	0	0	0	0	0	0	5	5	0
2651047	1	1	28	1	130	1	2716203	13	2	18.7299995422363	0	0	0	0	3	0	0	0	0	0	0	0	1	0	0	0	0	0	5	5	0
2651047	2	1	23	1	130	1	2716203	42	2	20.3099994659424	0	0	0	1	1	0	0	0	0	0	0	0	0	1	0	0	0	0	5	5	0
2651047	2	1	23	1	130	1	2716203	14	2	20.3099994659424	0	0	0	1	2	0	0	0	0	0	0	0	0	0	0	0	0	0	5	5	0
2651047	2	1	21	0	130	1	2716203	19	1	20.1599998474121	0	0	2	0	1	0	1	1	1	0	0	0	0	0	1	0	0	0	5	5	0
2651047	1	1	30	0	130	1	2716203	49	2	25.4799995422363	2	0	0	1	1	0	0	0	0	0	0	0	1	0	0	0	0	0	5	5	0
2651047	1	1	30	0	130	1	2716203	28	2	25.4799995422363	2	0	0	1	2	0	0	0	0	0	0	0	0	0	1	1	1	0	5	5	1
2651047	2	1	36	1	130	1	2716203	54	2	20.5499992370605	0	0	0	1	3	0	0	0	0	0	0	0	0	0	0	1	0	0	5	5	1
2651047	2	1	36	1	130	1	2716203	18	2	20.5499992370605	0	0	0	0	3	0	0	0	0	0	0	0	0	0	0	1	0	0	5	5	1
2651047	2	1	21	1	130	1	2716203	43	2	17.9099998474121	1	0	2	1	1	0	0	0	0	1	0	0	0	0	1	0	0	0	5	5	0
2651047	2	1	21	1	130	1	2716203	15	2	17.9099998474121	1	0	2	1	2	0	0	0	0	1	0	0	0	0	0	0	0	0	5	5	0
2651047	3	1	26	1	130	1	2716203	54	2	19.6100006103516	0	0	0	0	1	0	0	0	0	1	0	0	0	0	0				5	5
2651047	3	1	26	1	130	1	2716203	18	2	19.6100006103516	0	0	0	1	2	0	0	0	0	1	0	0	0	0	0	0	0	0	5	5	0
2651047	3	1	26	1	130	1	2716203	54	2	19.6100006103516	0	0	0	1	2	0	0	0	0	1	0	0	0	1	0	0	0	0	5	5	0
2651047	3	0	23	1	130	1	2716203	6	2	23.4599990844727	0	0	0	1	2	0	0	0	0	1	0	0	0	0	0	0	0	1	5	5	1
2651047	3	0	39	1	130	1	2716203	18	2	24.3500003814697	0	0	0	1	3	0	1	0	1	0	0	1	0	0	0	0	0	0	5	5	0
949005	4	1	33	1	130	1	972329	3	2	16.9899997711182	1	0	2	0	3	0	1	1	1	1	1	0	0	0	1	0	0	0	5	5	0
949005	4	1	35	0	130	1	972329	54	2	32.8899993896484	2	0	2	0	3	0	1	1	1	1	1	1	1	1	0	0	0	0	5	5	0
949005	4	1	32	1	130	1	972329	43	1	24.9500007629395	0	0	2	0	3	0	0	1	1	1	1	1	0	0	0	0	0	0	5	5	0
949005	4	1	32	1	130	1	972329	2	2	24.9500007629395	0	0	2	1	3	0	0	1	1	1	1	0	0	0	0	0	0	0	5	5	0
949005	4	1	33	1	130	1	972329	38	2	20.1200008392334	0	0	0	0	3	0	0	1	1	1	1	1	1	1	1	0	0	0	5	5	0
949005	4	1	33	1	130	1	972329	8	2	20.1200008392334	0	0	0	1	3	0	0	1	1	1	1	1	0	1	1	0	0	0	5	5	0
949005	4	0	30	0	130	1	972329	23	2	28.0699996948242	2	0	2	1	2	0	0	0	0	1	1	0	0	0	0	0	0	0	5	5	0
949005	1	1	30	1	130	1	972329	54	2	22.4400005340576	0	0	0	0	3	0	0	0	0	1	0	0	0	0	0	0	0	0	5	5	0
949005	1	1	30	1	130	1	972329	16	2	22.4400005340576	0	0	0	1	3	0	0	0	0	1	0	0	1	0	0	0	0	0	5	5	0
949005	3	1	30	1	130	1	972329	55	2	26.2399997711182	2	0	0	1	3	0	0	0	0	1	1	1	0	1	0	0	0	0	5	5	0
949005	3	1	30	1	130	1	972329	2	1	26.2399997711182	2	0	0	1	3	0	0	0	0	1	1	0	0	0	0	0	0	0	5	5	0
1169703	3	0	22	0	130	1	1198452	37	2	22.7399997711182	0	0	2	0	2	0	0	1	1	0	0	1	0	0	0	0	0	0	5	5	0
1169703	4	0	35	0	130	1	1198452	45	2	31.1900005340576	2	0	1	1	2	0	1	1	1	0	1	0	0	0	0	0	0	0	5	5	0
1169703	4	1	26	0	130	1	1198452	57	2	21.1800003051758	0	0	0	0	1	0	1	1	1	1	1	0	0	0	0	0	0	0	5	5	0
1169703	4	1	26	0	130	1	1198452	31	2	21.1800003051758	0	0	0	0	2	0	1	1	1	1	1	0	0	0	0	0	0	0	5	5	0
1169703	1	1	26	1	130	1	1198452	36	2	18.4899997711182	1	0	0	1	2	0	1	0	1	0	0	0	0	0	0	0	0	0	5	5	0
1169703	1	1	26	1	130	1	1198452	7	2	18.4899997711182	1	0	0	1	3	0	1	0	1	0	0	0	1	1	0	0	1	0	5	5	1
1169703	1	0	18	1	130	1	1198452	9	2	20.6000003814697	0	0	0	1	1	0	0	0	0	0	0		0	0	1	0	0	0	5	5	0
1169703	1	0	32	1	130	1	1198452	45	2	19.5599994659424	0	0	0	0	3	0	0	0	0	0	0	1	1	0	0	1	0	0	5	5	1
1169703	1	0	32	1	130	1	1198452	3	2	19.5599994659424	0	0	0	1	3	0	0	0	0	0	0	0	0	0	0	0	0	0	5	5	0
1169703	1	0	30	1	130	1	1198452	55	0	19.0900001525879	0	0	0	1	2	0	0	0	0	0	0	0	0	0	0	1	1	0	5	5	1
1169703	1	0	30	1	130	1	1198452	26	0	19.0900001525879	0	0	0	1	3	0	0	0	0	0	0	0	0	0	0	1	1	1	5	5	1
1169703	1	0	30	1	130	1	1198452	1	1	19.0900001525879	0	0	0	1	3	0	0	0	0	0	0	0	0	0	0	0	0	0	5	5	0
1169703	1	0	27	1	130	1	1198452	52	2	22.8999996185303	0	0	0	0	2	0	0	0	0	0	0	0	0	0	0	0	0	0	5	5	0
1169703	1	0	27	1	130	1	1198452	9	2	22.8999996185303	0	0	0	0	3	0	0	0	0	0	0	0	0	1	0	0	0	0	5	5	0
1169703	1	0	23	1	130	1	1198452	36	2	21.7800006866455	0	0	0	0	2	0	0	0	0	0	0	0	0	0	0	1	0	0	5	5	1
1169703	1	0	23	1	130	1	1198452	8	1	21.7800006866455	0	0	0	1	2	0	0	0	0	0	0	0	0	0	0	0	0	0	5	5	0
1169703	1	0	33	1	130	1	1198452	39	2	18.5499992370605	0	0	0	0	3	0	0	0	0	0	0	0	0	0	0	0	0	0	5	5	0
1169703	1	0	33	1	130	1	1198452	13	2	18.5499992370605	0	0	0	1	3	0	0	0	0	0	0	0	1	1	0	0	0	0	5	5	0
955917	4	1	27	0	160	1	979411	42	2	19.7399997711182	0	1	2	1	2	0	0	1	1	1	1	0	0	0	0	0	0	0	2	2	0
955917	4	1	27	0	160	1	979411	24	2	19.7399997711182	0	1	2	0	2	0	0	1	1	1	1	0	0	0	0	0	0	0	2	2	0
955917	4	1	21	0	160	1	979411	42	2	18.9699993133545	0	1	2	0	1	0	0	0	0	1	1	1	0	0	0	0	0	0	2	2	0
955917	4	1	21	0	160	1	979411	21	2	18.9699993133545	0	1	2	1	2	0	0	0	0	1	1	1	0	1	1	0	0	0	2	2	0
955917	4	1	20	0	160	1	979411	31	2	18.0799999237061	1	1	2	1	1	0	0	0	0	1	1	1	0	0	0	1	1	0	2	2	1
955917	4	1	25	0	160	1	979411	34	2	28.4300003051758	2	1	2	1	2	0	0	0	0	1	1	1	0	0	0	1	1	0	2	2	1
955917	5	1	35	1	160	1	979411	59	2	27.9699993133545	2	1	2	1	1	0	0	0	0	1	1	0	0	0	0	0	0	0	2	2	0
955917	5	1	35	1	160	1	979411	6	2	27.9699993133545	2	1	2	1	2	0	0	0	0	1	1	0	1	0	0	1	1	0	2	2	1
955917	4	1	32	1	160	1	979411	9	2	22.2999992370605	0	1	2	0	3	0	0	1	1	1	1	1	0	0	0	0	0	0	2	2	0
432439	3	1	29	1	160	1	443067	29	2	21.6100006103516	0	1	2	0	1	0	0	0	0	0	0	0	0	0	0	0	0	0	2	2	0
432439	3	1	29	1	160	1	443067	5	2	21.6100006103516	0	1	2	0	2	0	0	0	0	0	0	0	0	0	1	0	0	0	2	2	0
432439	5	1	33	1	160	1	443067	44	2	23.9099998474121	0	1	2	0	2	1	0	0	1	1	1	1	0	0	0	1	1	0	2	2	1
432439	5	1	33	1	160	1	443067	5	2	23.9099998474121	0	1	2	0	2	1	0	0	1	1	1	1	0	0	0	0	0	0	2	2	0
432439	4	1	38	0	160	1	443067	43	2	33.8300018310547	2	1	2	1	3	0	0	0	0	0	0	1	0	0	0	0	0	0	2	2	0
432439	5	1	36	1	160	1	443067	11	2	23.8899993896484	0	1	2	1	1	0	0	0	0	1	1	1	1	0	0	0	0	0	2	2	0
443819	4	0	28	0	160	1	454727	33	2	19.8299999237061	0	1	2	0	2	0	0	0	0	1	1	1	0	0	0	0	0	0	2	2	0
443819	4	1	32	0	160	1	454727	59	2	22.8700008392334	0	1	1	0	2	0	1	0	1	1	1	0	0	0	0	1	1	0	2	2	1
443819	4	1	32	0	160	1	454727	25	2	22.8700008392334	0	1	1	1	3	0	1	0	1	1	1	1	0	0	0	1	1	0	2	2	1
443819	4	0	27	1	160	1	454727	54	2	18.8400001525879	0	1	0	0	2	0	0	0	0	1	1	1	0	0	0	1	0	0	2	2	1
443819	4	0	27	1	160	1	454727	9	0	18.8400001525879	0	1	0	1	2	0	0	0	0	1	1	1	1	1	0	0	0	0	2	2	0
1479396	3	1	35	0	160	1	1515756	43		30.4099998474121	2	1	2	0	2	0	0	0	0	1	1	1	0	0	0	0	0	0	2	2	0
1479396	3	1	34	0	160	1	1515756	52	2	24.7000007629395	0	1	2	0	3	0	0	1	1	1	1	0	0	0	0	1	1	0	2	2	1
1479396	4	1	22	0	160	1	1515756	25	2	20.3199996948242	0	1	2	1	1	0	0	1	1	1	1	1	0	0	0	0	0	0	2	2	0
580378	4	0	23	0	160	1	594643	50	2	20.0699996948242	0	1	0	1	1	0	0	0	0	1	0	0	0	0	0	0	0	0	2	2	0
580378	4	0	23	0	160	1	594643	16	1	20.0699996948242	0	1	0	0	2	0	0	0	0	1	0	0	1	0	0	0	1	1	2	2	1
580378	3	1	26	1	160	1	594643	11	2	18.5599994659424	0	1	1	1	2	0	0	0	0	1	0	1	0	0	0	0	0	0	2	2	0
1627336	4	0	37	1	160	1	1667331	7	2	31.8799991607666	2	1	2	0	1	0	0	0	0	1	1	1	0	0	0	0	0	0	2	2	0
1627336	4	1	25	1	160	1	1667331	52	2	22.1100006103516	0	1	2	1	1	0	0	0	0	1	1	1	0	0	0	0	0	0	2	2	0
1627336	4	1	25	1	160	1	1667331	11	2	22.1100006103516	0	1	2	0	2	0	0	0	0	1	1	1	0	1	0	0	0	0	2	2	0
803916	5	1	43	0	160	1	823675	54	2	23.2199993133545	0	1	2	0	1	0	0	1	1	1	1	0	0	0	0	0	0	0	2	2	0
803916	5	1	43	0	160	1	823675	28	2	23.2199993133545	0	1	2	1	2	0	0	1	1	1	1	1	0	0	0	0	0	0	2	2	0
803916	5	1	30	1	160	1	823675	25	2	25.6900005340576	2	1	2	0	1	0	0	0	0	1	1	1	0	0	0	0	0	0	2	2	0
803916	5	1	30	1	160	1	823675	2	2	25.6900005340576	2	1	2	0	2	0	0	0	0	1	1	1	0	0	0	0	0	0	2	2	0
803916	5	1	27	0	160	1	823675	55	2	30.1200008392334	2	1	2	1	1	0	0	0	0	1	1	1	0	0	0	0	0	0	2	2	0
803916	5	1	27	0	160	1	823675	29	2	30.1200008392334	2	1	2	1	2	0	0	0	0	1	1	1	0	0	0	0	0	0	2	2	0
803916	5	1	33	1	160	1	823675	34	2	37.4500007629395	2	1	2	1	1	0	0	1	1	1	1	0	0	0	0	0	0	0	2	2	0
803916	5	1	33	1	160	1	823675	0	2	37.4500007629395	2	1	2	0	2	0	0	1	1	1	1	0	0	0	0	0	0	0	2	2	0
803916	4	0	29	1	160	1	823675	1	2	22.3400001525879	0	1	2	1	2	0	0	0	0	1	1	0	0	0	0	0	0	0	2	2	0
1276808	3	0	23	0	160	1	1308189	19	1	20.1599998474121	0	1	2	0	1	0	1	0	1	1	1	0	1	1	0	0	0	0	2	2	0
1276808	5	1	39	0	160	1	1308189	32	1	23.3199996948242	0	1	2	0	3	0	0	1	1	1	1	0	0	0	0	0	0	0	2	2	0
1276808	5	0	38	0	160	1	1308189	53	2	25.4099998474121	2	1	2	1	2	0	0	1	1	1	1	1	0	0	0	0	0	0	2	2	0
1276808	4	1	38	0	160	1	1308189	18	2	23.2800006866455	0	1	2	0	2	0	0	0	0	1	1	1	0	0	0	0	0	0	2	2	0
664034	4	1	38	0	160	1	680355	52	2	22.4300003051758	0	1	2	1	3	0	1	1	1	1	1	0	0	0	0	0	0	0	2	2	0
664034	5	1	33	1	160	1	680355	48	2	22.6599998474121	0	1	2	1	3	0	0	0	0	0	1	0	0	0	0	0	0	0	2	2	0
664034	5	1	33	1	160	1	680355	19	2	22.6599998474121	0	1	2	1	3	0	0	0	0	0	1	0	0	0	0	0	0	0	2	2	0
1360045	2	0	22	1	160	1	1393472	8	2	21.8899993896484	0	1	0	0	1	0	0	0	0	0	1	1	1	1	1	0	0	0	2	2	0
1360045	3	1	20	1	160	1	1393472	11	1	20.6900005340576	0	1	2	0	2	0	0	0	0	0	1	1	1	0	1	0	0	0	2	2	0
1360045	5	1	28	0	160	1	1393472	51	1	22.25	0	1	2	1	1	0	0	0	0	1	1	1	0	0	0	1	1	0	2	2	1
1360045	5	1	28	0	160	1	1393472	24	1	22.25	0	1	2	0	2	0	0	0	0	1	1	1	0	0	0	0	0	1	2	2	1
722913	2	1	40	1	160	1	739759	53	2	23.5400009155273	0	0	1	1	3	0	0	0	0	1	0	0	0	0	0	0	0	0	2	2	0
722913	2	1	40	1	160	1	739759	6	2	23.5400009155273	0	0	1	0	3	0	0	0	0	1	0	0	0	0	1	0	0	0	2	2	0
722913	2	1	20	0	160	1	739759	26	2	23.1200008392334	0	0	1	1	1	0	0	1	1	0	0	0	0	0	0	0	0	0	2	2	0
722913	2	1	25	0	160	1	739759	24	0	23.7399997711182	0	0	1	1	1	0	0	0	0	0	0	1	0	1	0	1	0	0	2	2	1
722913	1	0	25	0	160	1	739759	34	2	21.1700000762939	0	0	0	0	2	0	0	0	0	0	0	0	0	0	0	1	0	0	2	2	1
788633	1	0	25	1	160	1	807010	31	2	21.5699996948242	0	0	0	0	3	0	0	0	0	0	0	1	0	0	0	0	0	0	2	2	0
788633	1	0	25	1	160	1	807010	6	2	21.5699996948242	0	0	0	1	3	0	0	0	0	0	0	1	0	0	0	0	0	0	2	2	0
788633	2	1	30	1	160	1	807010	53	2	31.1299991607666	2	0	1	0	3	0	0	0	0	0	0	1	1	0	0	0	0	0	2	2	0
788633	2	1	30	1	160	1	807010	6	2	31.1299991607666	2	0	1	0	3	0	0	0	0	0	0	1	0	0	0	0	0	0	2	2	0
788633	2	1	30	0	160	1	807010	53	2	21.0900001525879	0	0	1	1	2	0	1	1	1	0	0	1	0	0	0	1	0	0	2	2	1
788633	2	1	30	0	160	1	807010	18	2	21.0900001525879	0	0	1	1	3	0	1	1	1	0	0	1	0	0	0	0	0	0	2	2	0
788633	1	1	20	1	160	1	807010	9	2	25.0200004577637	2	0	2	1	1	0	0	0	0	0	0	0	0	0	0	1	0	0	2	2	1
788633	2	0	22	0	160	1	807010	22	2	25.4799995422363	2	0	1	1	2	0	1	0	1	0	0	1	0	0	1	1	0	0	2	2	1
690053	3	1	37	0	160	1	706133	29	2	26.7600002288818	2	0	1	0	3	0	0	0	0	0	0	0	0	0	0	1	0	0	2	2	1
690053	3	0	35	1	160	1	706133	39	2	23.0200004577637	0	0	2	0	2	0	0	0	0	1	0	1	0	0	0	0	0	0	2	2	0
690053	3	0	35	1	160	1	706133	8	2	23.0200004577637	0	0	2	0	2	0	0	0	0	1	0	1	0	0	0	0	0	0	2	2	0
690053	2	1	36	0	160	1	706133	53		24.2299995422363	0	0	1	1	3	0	0	0	0	0	0	1	0	0	0	0	0	0	2	2	0
476465	3	1	35	0	160	1	487568	43	2	24.4799995422363	0	0	2	0	3	0	0	0	0	1	0	1	0	0	0	0	0	0	2	2	0
476465	3	1	28	1	160	1	487568	58	2	24.2600002288818	0	0	2	1	3	0	0	0	0	1	0	1	1	0	0	0	0	0	2	2	0
476465	3	1	28	1	160	1	487568	32	2	24.2600002288818	0	0	2	1	3	0	0	0	0	1	0	0	0	0	0	1	0	0	2	2	1
476465	3	1	28	1	160	1	487568	4	0	24.2600002288818	0	0	2	0	3	0	0	0	0	1	0	0	0	0	1	1	1	0	2	2	1
476465	3	1	28	1	160	1	487568	4	0	24.2600002288818	0	0	2	0	3	0	0	0	0	1	0	0	0	0	1	1	1	0	2	2	1
476465	3	0	30	1	160	1	487568	58	1	21.0200004577637	0	0	1	0	2	0	0	0	0	1	0	0	1	0	0	0	0	0	2	2	0
476465	3	0	30	1	160	1	487568	11	2	21.0200004577637	0	0	1	0	3	0	0	0	0	1	0	0	1	0	0	0	0	0	2	2	0
476465	3	0	30	1	160	1	487568	0	1	21.0200004577637	0	0	1	0	3	0	0	0	0	1	0	0	1	1	1	0	0	0	2	2	0
476465	3	1	26	1	160	1	487568	26	2	22.0900001525879	0	0	2	0	1	0	0	0	0	1	0	1	0	0	0	0	0	0	2	2	0
476465	3	1	26	1	160	1	487568	2	2	22.0900001525879	0	0	2	1	2	0	0	0	0	1	0	1	0	0	1	0	0	0	2	2	0
476465	2	0	49	1	160	1	487568	46	2	22.3899993896484	0	0	1	0	3	0	0	0	0	1	0	1	0	0	0	0	0	0	2	2	0
476465	2	0	49	1	160	1	487568	4	0	22.3899993896484	0	0	1	1	3	0	0	0	0	1	0	1	0	0	0	1	1	0	2	2	1
476465	2	0	25	1	160	1	487568	16		18.8099994659424	0	0	1	1	1	0	0	0	0	0	0	1	0	0	0	1	0	0	2	2	1
476465	2	1	30	0	160	1	487568	32	2	21.7000007629395	0	0	0	1	3	0	0	0	0	0	0	1	0	0	0	1	0	0	2	2	1
476465	2	1	36	0	160	1	487568	33	2	30.5699996948242	2	0	1	1	3	0	0	0	0	0	0	1	0	0	0	1	0	0	2	2	1
476465	2	1	25	1	160	1	487568	10	2	19.9200000762939	0	0	2	0	1	0	0	0	0	0	0	0	0	1	0	0	0	0	2	2	0
597125	4	1	20	1	160	1	611040	10	2	28.6599998474121	2	0	2	0	1	0	0	0	0	1	1	1	0	1	0	0	0	0	2	2	0
597125	4	1	25	1	160	1	611040	1	2	29.0699996948242	2	0	2	0	1	0	0	0	0	1	1	1	0	0	0	0	0	0	2	2	0
597125	3	1	33	1	160	1	611040	9	2	23.0300006866455	0	0	2	0	3	0	0	0	0	1	1	0	0	0	0	0	0	0	2	2	0
1043686	3	1	35	0	160	1	1068007	55	2	27.1900005340576	2	0	1	1	3	1	1	1	1	1	0	1	0	0	0	1	0	0	2	2	1
1043686	3	1	45	0	160	1	1068007	31	2	30.5200004577637	2	0	1	1	3	0	0	0	0	1	0	0	0	0	0	1	0	0	2	2	1
1043686	2	1	21	0	160	1	1068007	56	2	24.9799995422363	0	0	2	1	1	0	1	0	1	1	0	0	1	0	0	0	0	0	2	2	0
1043686	2	1	21	0	160	1	1068007	25	0	24.9799995422363	0	0	2	0	2	0	1	0	1	1	0		1	1	0	1	0	0	2	2	1
1043686	2	1	32	0	160	1	1068007	57	1	24.6599998474121	0	0	1	1	3	0	1	0	1	1	1		1	0	1	1	1	0	2	2	1
1043686	2	1	32	0	160	1	1068007	30	2	24.6599998474121	0	0	1	0	3	0	1	0	1	1	1	0	0	0	0	1	1	0	2	2	1
1043686	2	0	30	1	160	1	1068007	23	2	23.4400005340576	0	0	1	0	3	0	0	0	0	1	0	1	0	0	0	1	0	0	2	2	1
1043686	2	1	22	1	160	1	1068007	3	0	21.2800006866455	0	0	2	0	2	0	0	0	0	1	1	1	0	1	1	0	0	0	2	2	0
1052346	3	1	20	0	160	1	1076869	51	2	25.2700004577637	2	0	2	0	1	0	0	0	0	1	0	0	0	0	0	1	1	0	2	2	1
1052346	3	1	35	0	160	1	1076869	42	1	31.2199993133545	2	0	1	1	3	0	0	0	0			0	1	0	1	1	1	0	2	2	1
1052346	4	1	34	0	160	1	1076869	46	2	38.3300018310547	2	0	2	0	3	0	1	0	1	1	1	1	0	0	0	0	0	0	2	2	0
1052346	3	1	20	0	160	1	1076869	25	2	22.5699996948242	0	0	2	0	1	0	0	0	0	1	0	1	0	0	0	1	0	0	2	2	1
1052346	3	1	24	1	160	1	1076869	15	2	26.1499996185303	2	0	2	0	1	0	0	0	0	1	0	0	0	0	0	1	0	0	2	2	1
916560	3	1	20	1	160	1	937918	23	2	22.6399993896484	0	0	2	1	1	0	0	0	0	1	0	1	0	1	0	1	0	0	2	2	1
916560	3	1	20	1	160	1	937918	1		22.6399993896484	0	0	2	0	2	0	0	0	0	1	0	0	0	1	0	0	0	0	2	2	0
916560	2	1	22	0	160	1	937918	32	2	29.2900009155273	2	0	2	1	2	0	0	0	0	1	0	1	0	1	0	1	0	0	2	2	1
916560	2	0	29	1	160	1	937918	56	2	20.2000007629395	0	0	1	0	2	0	0	0	0	0	0	1	0	0	0	0	0	0	2	2	0
916560	2	0	29	1	160	1	937918	7	2	20.2000007629395	0	0	1	0	3	0	0	0	0	0	0	1	0	0	0	0	0	0	2	2	0
916560	3	1	40	0	160	1	937918	30	2	25.6499996185303	2	0	1	1	3	0	0	0	0	0	0	1	0	0	0	0	0	0	2	2	0
916560	2	1	29	1	160	1	937918	58	2	24.9099998474121	0	0	2	0	2	0	0	0	0	0	0	0	0	0	0	1	0	0	2	2	1
916560	2	1	29	1	160	1	937918	3	1	24.9099998474121	0	0	2	1	3	0	0	0	0	0	0	0	0	0	0	0	0	0	2	2	0
1256026	2	1	23	1	160	1	1285295	18	2	20.3099994659424	0	0	2	1	1	0	0	0	0	0	0	1	0	0	0	0	0	0	2	2	0
1256026	3	1	25	1	160	1	1285295	10	1	23.3700008392334	0	0	2	0	2	0	0	0	0	0	0	1	1	0	1	0	0	0	2	2	0
1256026	2	1	38	0	160	1	1285295	27	1	23.6499996185303	0	0	2	1	3	0	0	0	0	0	0	1	0	0	0	1	0	0	2	2	1
1256026	1	0	20	0	160	1	1285295	54	2	21.4500007629395	0	0	2	0	1	0	0	0	0	0	0	0	0	0	0	1	1	0	2	2	1
1256026	1	0	20	0	160	1	1285295	23	2	21.4500007629395	0	0	2	0	2	0	0	0	0	0	0	0	0	0	0	0	0	0	2	2	0
1256026	2	1	38	1	160	1	1285295	20	2	24.1399993896484	0	0	1	1	3	0	0	0	0	0	0	0	0	0	0	1	0	0	2	2	1
953696	3	0	20	0	160	1	975920	25	0	28.4099998474121	2	0	2	1	1	0	0	0	0			0	1	0	0	1	0	0	2	2	1
953696	4	1	26	0	160	1	975920	25	2	28.8600006103516	2	0	2	0	1	0	0	0	0	0	1	1	0	0	0	0	0	0	2	2	0
953696	4	1	43	1	160	1	975920	12	2	27.1000003814697	2	0	2	0	3	0	0	0	0	1	1		0	0	0	0	0	0	2	2	0
953696	4	1	30	0	160	1	975920	57	2	26.2800006866455	2	0	2	0	2	0	0	1	1	1	1	0	0	0	0	1	1	0	2	2	1
953696	4	1	30	0	160	1	975920	23	2	26.2800006866455	2	0	2	0	2	0	0	1	1	1	1	0	1	1	1	1	1	0	2	2	1
953696	3	1	29	0	160	1	975920	36	0	22.5	0	0	2	0	2	0	0	0	0	1	1	0	1	0	0	1	0	0	2	2	1
953696	3	1	28	0	160	1	975920	23	2	28.6599998474121	2	0	2	0	2	0	0	0	0	1	1	1	0	0	0	1	0	0	2	2	1
953696	2	1	26	1	160	1	975920	43	2	24.1299991607666	0	0	2	0	2	0	0	0	0	1	0	0	0	0	0	1	0	0	2	2	1
953696	2	1	26	1	160	1	975920	0	2	24.1299991607666	0	0	2	1	3	0	0	0	0	1	0	0	0	0	0	0	0	0	2	2	0
953696	3	1	40	0	160	1	975920	47		23.9200000762939	0	0	2	0	3	0	0	0	0	1	1	1	0	0	0	0	0	0	2	2	0
953696	3	1	40	0	160	1	975920	47		23.9200000762939	0	0	2	0	3	0	0	0	0	1	1	1	0	0	0	0	0	0	2	2	0
546500	2	1	29	1	160	1	559235	10	2	27.7099990844727	2	0	2	1	1	0	0	0	0	1	0	0	0	0	0	1	0	0	2	2	1
546500	2	0	21	1	160	1	559235	4		21.6000003814697	0	0	2	1	1	0	0	0	0	1	0	1	0	1	0	1	0	0	2	2	1
546500	1	1	34	0	160	1	559235	44	2	27.6200008392334	2	0	1	1	3	0	0	0	0	0	0	1	0	1	0	0	0	0	2	2	0
675088	3	1	26	1	160	1	690820	47	2	23.6599998474121	0	0	2	1	1	0	0	0	0	0	0	0	0	0	0	1	0	0	2	2	1
675088	3	1	26	1	160	1	690820	2	2	23.6599998474121	0	0	2	1	2	0	0	0	0	0	0	0	0	0	0	0	0	0	2	2	0
675088	2	1	23	1	160	1	690820	36	2	25.5200004577637	2	0	2	1	1	0	0	0	0	0	0	1	1	1	0	1	0	0	2	2	1
675088	2	1	23	1	160	1	690820	8		25.5200004577637	2	0	2	1	2	0	0	0	0	0	0	1	1	1	0	1	0	0	2	2	1
675088	2	1	35	0	160	1	690820	57	2	21.1499996185303	0	0	2	1	3	0	0	0	0	0	0	1	0	0	0	1	0	0	2	2	1
675088	3	1	28	1	160	1	690820	48	2	21.3400001525879	0	0	2	0	2	0	0	0	0	1	0	0	0	0	0	0	0	0	2	2	0
675088	3	1	28	1	160	1	690820	7	2	21.3400001525879	0	0	2	1	3	0	0	0	0	1	0	0	1	0	0	0	0	0	2	2	0
675088	2	1	40	0	160	1	690820	34	2	30.3999996185303	2	0	2	0	3	0	0	0	0	0	0	1	0	0	0	0	0	0	2	2	0
675088	2	0	32	0	160	1	690820	50		21.2999992370605	0	0	2	1	2	0	0	0	0	0	0	1	0	0	0	0	0	0	2	2	0
675088	2	0	32	0	160	1	690820	29		21.2999992370605	0	0	2	1	2	0	0	0	0	0	0	1	0	0	0	1	1	0	2	2	1
675088	2	1	22	1	160	1	690820	47		19.8199996948242	0	0	2	1	1	0	1	0	1	0	0	1	0	0	0	0	0	0	2	2	0
675088	2	1	22	1	160	1	690820	7	2	19.8199996948242	0	0	2	0	2	0	1	0	1	0	0	1	0	0	0	0	0	0	2	2	0
1142351	2	1	36	1	160	1	1168971	9	0	28.2399997711182	2	0	0	0	3	0	0	0	0	1	0	0	1	1	0	1	1	0	2	2	1
632373	2	1	30	1	160	1	647109	58	2	26.0400009155273	2	0	2	1	3	0	0	0	0	0	0	1	0	0	0	0	0	0	2	2	0
632373	2	1	30	1	160	1	647109	11	2	26.0400009155273	2	0	2	0	3	0	0	0	0	0	0	1	1	0	1	0	0	0	2	2	0
632373	1	0	43	0	160	1	647109	35	2	19.2700004577637	0	0	1	1	3	0	0	0	0	0	0	1	1	1	1	1	0	0	2	2	1
632373	2	0	29	0	160	1	647109	56	2	23.5799999237061	0	0	1	1	3	0	0	0	0	0	0	1	0	1	0	0	0	0	2	2	0
632373	1	0	20	0	160	1	647109	39	0	19.9799995422363	0	0	2	0	1	0	0	0	0	0	0	1	1	1	0	1	0	0	2	2	1
632373	1	0	42	1	160	1	647109	56	2	18.6299991607666	0	0	0	1	3	0	0	0	0	0	0	1	0	0	0	0	0	0	2	2	0
632373	1	0	42	1	160	1	647109	24	2	18.6299991607666	0	0	0	0	3	0	0	0	0	0	0	1	0	0	0	1	0	0	2	2	1
632373	1	0	30	1	160	1	647109	41	2	20.1499996185303	0	0	1	0	1	0	0	0	0	0	0	1	1	0	0	1	0	0	2	2	1
632373	1	0	30	1	160	1	647109	15	1	20.1499996185303	0	0	1	1	2	0	0	0	0	0	0	1	1	0	0	1	1	0	2	2	1
632373	1	1	28	0	160	1	647109	36	2	24.7900009155273	0	0	0	0	3	0	0	0	0	0	0	1	0	0	1	0	0	0	2	2	0
632373	1	1	31	0	160	1	647109	47	2	22.1700000762939	0	0	0	1	3	0	0	0	0	0	0	0	1	0	0	0	0	0	2	2	0
632373	1	1	23	0	160	1	647109	25	2	20.3999996185303	0	0	1	1	1	0	0	0	0	0	0	1	0	0	0	1	0	0	2	2	1
688028	2	0	42	0	160	1	704061	51	2	27.9799995422363	2	0	1	0	3	0	0	0	0	0	0	1	0	0	0	0	0	0	2	2	0
688028	1	1	29	0	160	1	704061	24	2	18.9400005340576	0	0	0	0	3	0	0	0	0	0	0	1	1	0	0	0	0	0	2	2	0
688028	1	1	25	0	160	1	704061	22	1	21.3799991607666	0	0	0	1	3	0	0	0	0	0	0	1	1	0	0	1	1	0	2	2	1
688028	1	1	28	1	160	1	704061	9	1	22.3500003814697	0	0	2	1	2	0	0	0	0	0	0	0	1	0	0	1	1	1	2	2	1
688028	2	1	25	0	160	1	704061	28	2	25.25	2	0	2	1	2	0	0	0	0	0	0	0	1	0	1	1	0	0	2	2	1
688028	1	0	30	1	160	1	704061	55	2	24.9200000762939	0	0	0	1	3	0	0	0	0	0	0	0	0	0	0	0	0	0	2	2	0
688028	1	0	30	1	160	1	704061	4	2	24.9200000762939	0	0	0	1	3	0	0	0	0	0	0	0	1	0	1	0	0	0	2	2	0
655649	3	1	20	1	160	1	670927	9	1	23.2000007629395	0	0	2	1	1	0	0	0	0	0	0	1	1	1	0	1	0	0	2	2	1
655649	2	1	31	1	160	1	670927	42	2	18.8199996948242	0	0	1	0	2	0	0	0	0	1	0	1	0	0	0	1	1	0	2	2	1
655649	2	1	31	1	160	1	670927	7		18.8199996948242	0	0	1	1	2	0	0	0	0	1	0	1	0	0	0	0	0	0	2	2	0
655649	2	1	35	0	160	1	670927	23	2	21.7099990844727	0	0	1	0	3	0	0	0	0	1	0	1	0	0	0	1	1	0	2	2	1
655649	2	1	35	0	160	1	670927	23	2	21.7099990844727	0	0	1	0	3	0	0	0	0	1	0	1	0	0	0	1	1	1	2	2	1
655649	4	1	25	0	160	1	670927	42	2	33.0499992370605	2	0	2	0	2	0	0	0	0	1	0	1	1	0	0	0	0	0	2	2	0
655649	4	1	25	0	160	1	670927	18	2	33.0499992370605	2	0	2	1	3	0	0	0	0	1	0	1	1	0	0	0	0	0	2	2	0
655649	4	0	45	1	160	1	670927	1	2	22.5200004577637	0	0	1	1	3	0	0	0	0	1	1	0	0	0	0	0	0	0	2	2	0
655649	1	1	21	1	160	1	670927	39	1	18.2399997711182	1	0	2	0	1	0	0	0	0	1	0	1	0	0	1	1	1	0	2	2	1
655649	1	1	21	1	160	1	670927	13	1	18.2399997711182	1	0	2	1	2	0	0	0	0	1	0	1	1	1	1	0	0	0	2	2	0
655649	2	1	26	0	160	1	670927	41	2	21.7000007629395	0	0	0	1	1	0	0	0	0	1	0	1	1	0	0	0	0	0	2	2	0
655649	2	1	22	0	160	1	670927	29	2	22.9799995422363	0	0	2	0	1	0	0	0	0	1	0	1	0	0	1	0	0	0	2	2	0
655649	2	1	30	0	160	1	670927	58	2	21.3899993896484	0	0	1	0	3	0	0	0	0	1	0	1	0	0	0	0	0	0	2	2	0
655649	3	0	25	1	160	1	670927	23	2	23.6000003814697	0	0	2	1	2	0	0	0	0			1	0	0	0	1	1	0	2	2	1
484610	1	0	40	1	160	1	495903	36	2	21.25	0	0	1	0	3	0	0	0	0	0	0	1	0	0	0	1	0	0	2	2	1
484610	1	0	40	1	160	1	495903	3	2	21.25	0	0	1	0	3	0	0	0	0	0	0	0	1	0	0	0	0	0	2	2	0
484610	1	1	35	1	160	1	495903	50	2	27.2900009155273	2	0	0	0	3	0	1	0	1	0	0	0	0	0	0	1	0	0	2	2	1
484610	1	1	35	1	160	1	495903	14	2	27.2900009155273	2	0	0	0	3	0	1	0	1	0	0	0	1	1	1	0	0	1	2	2	1
484610	1	1	35	1	160	1	495903	0	0	26.0499992370605	2	0	0	1	3	0	0	0	0	0	0	0	0	0	0	1	0	0	2	2	1
484610	2	1	40	1	160	1	495903	17	2	20.6100006103516	0	0	0	0	3	0	0	0	0	0	0	0	1	0	1	0	0	0	2	2	0
484610	2	1	35	1	160	1	495903	53	2	20.9500007629395	0	0	1	1	3	0	0	0	0	0	0	0	1	0	0	1	1	0	2	2	1
484610	2	1	35	1	160	1	495903	18	2	20.9500007629395	0	0	1	0	3	0	0	0	0	0	0	0	1	1	0	1	1	0	2	2	1
484610	2	1	30	1	160	1	495903	42	1	21.3099994659424	0	0	2	0	3	0	0	0	0	0	0	0	1	0	0	1	1	0	2	2	1
484610	2	1	30	1	160	1	495903	5	1	21.3099994659424	0	0	2	0	3	0	0	0	0	0	0	0	1	1	1	0	0	0	2	2	0
484610	2	1	22	0	160	1	495903	28	2	24.2800006866455	0	0	0	0	2	0	0	0	0	0	0	0	1	0	0	1	0	0	2	2	1
484610	1	0	40	0	160	1	495903	49	2	24.3700008392334	0	0	0	1	3	0	0	0	0	0	0	1	1	1	0	1	0	0	2	2	1
484610	1	0	40	0	160	1	495903	23	2	24.3700008392334	0	0	0	1	3	0	0	0	0	0	0	1	1	1	0	1	0	0	2	2	1
484610	1	1	25	1	160	1	495903	51	2	19.6000003814697	0	0	2	1	2	0	0	0	0	0	0	0	0	0	0	1	1	0	2	2	1
484610	1	1	27	1	160	1	495903	36	2	18.6299991607666	0	0	1	1	3	0	0	0	0	0	0	0	0	0	0	0	0	0	2	2	0
484610	1	1	25	1	160	1	495903	20	2	19.6000003814697	0	0	2	0	2	0	0	0	0	0	0	0	0	0	0	1	0	0	2	2	1
484610	1	1	27	1	160	1	495903	13	2	18.6299991607666	0	0	1	0	3	0	0	0	0	0	0	0	0	0	0	1	0	0	2	2	1
484610	2	1	22	1	160	1	495903	53	2	22.6599998474121	0	0	1	0	1	0	0	0	0	0	0	0	0	0	0	1	0	0	2	2	1
484610	2	1	22	1	160	1	495903	20	2	22.6599998474121	0	0	1	1	2	0	0	0	0	0	0	0	1	0	0	1	1	1	2	2	1
484610	2	1	32	1	160	1	495903	53	2	21.4500007629395	0	0	1	0	3	0	0	0	0	0	0	0	0	0	0	1	0	0	2	2	1
484610	2	1	32	1	160	1	495903	18	2	21.4500007629395	0	0	1	1	3	0	0	0	0	0	0	0	1	0	1	1	1	0	2	2	1
540521	2	1	20	0	160	1	553116	26		25.3999996185303	2	0	1	1	1	0	1	0	1	0	0	1	1	1	1	1	0	0	2	2	1
540521	1	1	40	0	160	1	553116	54	2	22.8999996185303	0	0	0	1	3	0	0	0	0	0	0	0	0	0	0	1	0	0	2	2	1
540521	1	0	27	0	160	1	553116	20	2	22.6000003814697	0	0	1	1	1	0	0	0	0	0	0	0	0	1	0	1	1	0	2	2	1
540521	1	1	22	1	160	1	553116	17	0	20.7600002288818	0	0	0	1	2	0	0	0	0	0	0	1	0	0	1		1	1	2	2	1
540521	1	1	40	0	160	1	553116	24	2	18.2700004577637	1	0	0	1	3	0	0	0	0	0	0	1	1	0	1	0	0	0	2	2	0
540521	1	1	40	1	160	1	553116	38	1	21.3199996948242	0	0	1	0	3	0	0	0	0	0	0	1	0	0	1	1	1	0	2	2	1
540521	1	1	40	1	160	1	553116	7	0	21.3199996948242	0	0	1	0	3	0	0	0	0	0	0	1	0	1	1		0	0	2	2
773927	2	1	29	1	160	1	791962	58	2	21.0699996948242	0	0	2	0	2	0	0	0	0	1	0	1	1	1	0	0	0	0	2	2	0
773927	2	1	29	1	160	1	791962	40	2	21.0699996948242	0	0	2	0	2	0	0	0	0	1	0	0	1	0	1	1	0	0	2	2	1
773927	2	1	29	1	160	1	791962	1	2	21.0699996948242	0	0	2	1	3	0	0	0	0	1	0	0	1	1	0	0	0	0	2	2	0
773927	1	1	35	1	160	1	791962	43	2	22.5499992370605	0	0	0	1	3	0	0	0	0	1	0	0	1	1	0	1	0	0	2	2	1
773927	1	1	35	1	160	1	791962	13	0	22.5499992370605	0	0	0	1	3	0	0	0	0	1	0	0	1	1	1	1	1	0	2	2	1
773927	1	0	35	0	160	1	791962	35	2	20.3500003814697	0	0	1	0	3	0	0	0	0	1	0	0	0	0	1	1	0	0	2	2	1
773927	2	1	35	0	160	1	791962	22	2	22.3899993896484	0	0	0	0	3	0	0	0	0	0	0	0	0	0	0	0	0	0	2	2	0
773927	1	1	48	0	160	1	791962	28	2	22.3899993896484	0	0	1	1	3	0	0	0	0	1	0	1	1	1	0	1	0	0	2	2	1
773927	2	0	40	0	160	1	791962	59	2	26.3700008392334	2	0	2	0	3	1	1	0	1	0	0	1	0	0	0	0	0	0	2	2	0
773927	2	0	35	1	160	1	791962	58		25	0	0	1	1	1	0	0	0	0	0	0	1	0	0	0	1	0	0	2	2	1
773927	2	0	35	1	160	1	791962	31		25	0	0	1	1	2	0	0	0	0	0	0	1	0	0	0	1	0	0	2	2	1
773927	2	0	35	1	160	1	791962	3		25	0	0	1	1	2	0	0	0	0	0	0	1	0	0	0	0	0	0	2	2	0
633026	2	1	27	0	160	1	647778	46		21.8999996185303	0	0	0	1	2	0	0	0	0	0	0	1	0	0	0	1	0	0	2	2	1
633026	2	1	27	0	160	1	647778	19		21.8999996185303	0	0	0	0	3	0	0	0	0	0	0	1	0	0	1	1	0	0	2	2	1
633026	2	1	40	0	160	1	647778	33	2	22.7299995422363	0	0	1	0	3	0	1	0	1	0	0	0	0	1	0	0	0	0	2	2	0
633026	2	1	40	0	160	1	647778	33	2	22.7299995422363	0	0	1	0	3	0	1	0	1	0	0	0	1	1	0	0	0	0	2	2	0
633026	3	0	31	1	160	1	647778	6	2	27	2	0	2	0	2	0	0	0	0	0	0	1	0	0	0	0	0	0	2	2	0
633026	1	1	35	0	160	1	647778	58	1	26.5799999237061	2	0	1	0	3	0	0	0	0	0	0	1	0	1	0	0	0	0	2	2	0
633026	1	1	35	0	160	1	647778	30	0	26.5799999237061	2	0	1	0	3	0	0	0	0	0	0	1	0	1	1	1	1	0	2	2	1
1107796	1	1	49	1	160	1	1133611	54	2	29.4899997711182	2	0	0	1	3	0	0	0	0	0	0	1	1	0	0	1	0	0	2	2	1
1107796	1	1	49	1	160	1	1133611	22	1	29.4899997711182	2	0	0	0	3	0	0	0	0	0	0	1	1	1	1	1	1	0	2	2	1
1107796	1	1	35	0	160	1	1133611	25	2	22.2600002288818	0	0	0	1	3	0	1	0	1	0	0	0	0	0	0	1	0	0	2	2	1
[truncated: 9,695 more rows]
